# Supplementary material for: Chemosensory protein 3 is a brain host factor for the induction of enhanced-locomotory activity in the BmNPV-silkworm infection model
Source: PLoS Pathog. 2025 Dec 1;21(12):e1013701. doi: 10.1371/journal.ppat.1013701 (PMC12688159; doi:10.1371/journal.ppat.1013701)
Supplement: S1 File — (XLS) [file ppat.1013701.s012.xls]

## Sheet: 0
Cluster	GeneID	GeneName	B96h-NC	B96h-BmNPV	cells.1	cells.2	pct.1	pct.2	log2FC	p_value	p_val_adjust	significance	Description	KEGG_A_class	KEGG_B_class	Pathway	K_ID	GO Component	GO Function	GO Process
0	BMSK0011153		3.40183	27.334	8953	849	0.159	0.777	3.00631	0	0	up	ABH88196.1 chemosensory protein 3	-	-	-	-	GO:0005576//extracellular region	-	-
0	BMSK0006899		0.313668	2.49649	8953	849	0.017	0.15	2.99259	1.42751e-63	2.29572e-59	up	pdb|1GD6|A Chain A, Structure Of The Bombyx Mori Lysozyme	-	-	-	-	-	GO:0003796//lysozyme activity	GO:0008152//metabolic process;GO:0019835//cytolysis;GO:0042742//defense response to bacterium
0	BMSK0015395	CECB1,CECB2	0.380556	3.02279	8953	849	0.02	0.173	2.9897	5.82881e-73	9.3739e-69	up	Cecropin family	Organismal Systems	Immune system	ko04624//Toll and Imd signaling pathway	K20696	GO:0005576//extracellular region	-	GO:0019731//antibacterial humoral response;GO:0045087//innate immune response
0	BMSK0014231		1.72248	13.1214	8953	849	0.095	0.485	2.92936	2.77971e-174	4.47033e-170	up	serine/threonine-protein kinase MARK2-like isoform X9	-	-	-	-	-	-	-
0	BMSK0014801		3.06889	23.2439	8953	849	0.162	0.654	2.92107	5.49723e-273	8.84064e-269	up	trichohyalin-like	-	-	-	-	-	-	-
0	BMSK0009653		0.835261	6.30216	8953	849	0.047	0.309	2.91555	3.08074e-112	4.95445e-108	up	nuclear pore complex protein Nup88	Genetic Information Processing	Translation	ko03013//RNA transport	K14318	-	-	-
0	BMSK0006702	Trit1	0.96128	7.00061	8953	849	0.052	0.324	2.86445	5.81442e-114	9.35075e-110	up	tR dimethylallyltransferase, mitochondrial	Metabolism	Global and overview maps	ko01100//Metabolic pathways	K00791	GO:0005634//nucleus;GO:0005739//mitochondrion	GO:0005524//ATP binding;GO:0046872//metal ion binding;GO:0052381//tRNA dimethylallyltransferase activity	GO:0006400//tRNA modification
0	BMSK0012142	Efl1	0.953215	6.79432	8953	849	0.052	0.332	2.83346	7.82766e-120	1.25884e-115	up	elongation factor Tu GTP-binding domain-containing protein 1	-	-	-	-	GO:0005829//cytosol;GO:1990904//ribonucleoprotein complex	GO:0003746//translation elongation factor activity;GO:0003924//GTPase activity;GO:0005525//GTP binding;GO:0043022//ribosome binding	GO:0042256//mature ribosome assembly;GO:0046039//GTP metabolic process
0	BMSK0008023		0.455566	3.2019	8953	849	0.024	0.173	2.8132	1.82273e-63	2.93131e-59	up	-	-	-	-	-	-	-	-
0	BMSK0014230		0.712284	4.81029	8953	849	0.04	0.25	2.7556	1.03814e-85	1.66953e-81	up	Serine/threonine-protein kinase MARK2 [Operophtera brumata]	-	-	-	-	-	-	-
0	BMSK0015397	CECB1,CECB2	0.289129	1.9392	8953	849	0.015	0.13	2.74568	1.41965e-59	2.28309e-55	up	Cecropin family	Organismal Systems	Immune system	ko04624//Toll and Imd signaling pathway	K20696	GO:0005576//extracellular region	-	GO:0019731//antibacterial humoral response;GO:0045087//innate immune response
0	BMSK0015456	Shal	0.495201	3.30621	8953	849	0.027	0.194	2.73909	6.07379e-74	9.76787e-70	up	potassium voltage-gated channel protein Shal	-	-	-	-	GO:0005886//plasma membrane;GO:0008076//voltage-gated potassium channel complex;GO:0016021//integral component of membrane;GO:0030425//dendrite;GO:0043204//perikaryon	GO:0005249//voltage-gated potassium channel activity;GO:0005250//A-type (transient outward) potassium channel activity	GO:0006813//potassium ion transport;GO:0007268//synaptic transmission;GO:0008306//associative learning;GO:0034765//regulation of ion transmembrane transport;GO:0051260//protein homooligomerization;GO:0071805//potassium ion transmembrane transport
0	BMSK0015401	CECB1,CECB2	0.351584	2.21316	8953	849	0.019	0.128	2.65417	3.28999e-46	5.29096e-42	up	Cecropin family	Organismal Systems	Immune system	ko04624//Toll and Imd signaling pathway	K20696	GO:0005576//extracellular region	-	GO:0019731//antibacterial humoral response;GO:0045087//innate immune response
0	BMSK0016020		0.284875	1.72339	8953	849	0.016	0.12	2.59685	1.10448e-52	1.77622e-48	up	-	-	-	-	-	-	-	-
0	BMSK0000948	Wdr7	0.66228	3.84214	8953	849	0.037	0.22	2.53639	9.78107e-74	1.57299e-69	up	WD repeat-containing protein 7-like isoform X1	-	-	-	-	GO:0008021//synaptic vesicle	-	GO:0002244//hematopoietic progenitor cell differentiation
0	BMSK0006271		1.08288	6.20393	8953	849	0.06	0.337	2.51831	1.17919e-111	1.89637e-107	up	1-acylglycerophosphocholine O-acyltransferase 1 isoform X2	Metabolism;Metabolism;Metabolism	Global and overview maps;Lipid metabolism;Lipid metabolism	ko01100//Metabolic pathways;ko00564//Glycerophospholipid metabolism;ko00565//Ether lipid metabolism	K13510;K13510;K13510	-	-	-
0	BMSK0001196		1.66552	9.47904	8953	849	0.09	0.42	2.50877	5.19635e-125	8.35677e-121	up	-	-	-	-	-	-	-	-
0	BMSK0008353		0.30532	1.70134	8953	849	0.017	0.113	2.47828	5.14038e-44	8.26676e-40	up	transcription factor E74	Cellular Processes	Cell growth and death	ko04214//Apoptosis - fly	K09428	-	-	-
0	BMSK0004441	sog	1.24727	6.66819	8953	849	0.069	0.34	2.41852	1.1245e-100	1.80842e-96	up	dorsal-ventral patterning protein Sog isoform X1	Environmental Information Processing	Signal transduction	ko04350//TGF-beta signaling pathway	K04657	GO:0000139//Golgi membrane;GO:0005576//extracellular region;GO:0005886//plasma membrane;GO:0016021//integral component of membrane	GO:0005518//collagen binding;GO:0008083//growth factor activity	GO:0007313//maternal specification of dorsal/ventral axis, oocyte, soma encoded;GO:0007354//zygotic determination of anterior/posterior axis, embryo;GO:0007378//amnioserosa formation;GO:0007398//ectoderm development;GO:0008586//imaginal disc-derived wing vein morphogenesis;GO:0030509//BMP signaling pathway;GO:0030510//regulation of BMP signaling pathway;GO:0030511//positive regulation of transfor…
0	BMSK0014324	Nop60B	0.360563	1.88509	8953	849	0.02	0.117	2.38631	3.90871e-41	6.28599e-37	up	XP 004926478.1 H/ACA ribonucleoprotein complex subunit 4	Genetic Information Processing	Translation	ko03008//Ribosome biogenesis in eukaryotes	K11131	GO:0005730//nucleolus;GO:0031429//box H/ACA snoRNP complex	GO:0003723//RNA binding;GO:0009982//pseudouridine synthase activity	GO:0000495//box H/ACA snoRNA 3'-end processing;GO:0001522//pseudouridine synthesis;GO:0006364//rRNA processing;GO:0007281//germ cell development;GO:0031118//rRNA pseudouridine synthesis;GO:0031120//snRNA pseudouridine synthesis;GO:0035220//wing disc development;GO:0042254//ribosome biogenesis;GO:1990481//mRNA pseudouridine synthesis
0	BMSK0004251	Pkc53E	1.79835	9.19874	8953	849	0.097	0.404	2.35476	8.28432e-107	1.33228e-102	up	conventional protein kinase C	Environmental Information Processing;Environmental Information Processing;Environmental Information Processing;Organismal Systems	Signal transduction;Signal transduction;Signal transduction;Sensory system	ko04150//mTOR signaling pathway;ko04310//Wnt signaling pathway;ko04070//Phosphatidylinositol signaling system;ko04745//Phototransduction - fly	K02677;K02677;K02677;K02677	GO:0005886//plasma membrane	GO:0004674//protein serine/threonine kinase activity;GO:0004697//protein kinase C activity;GO:0004712//protein serine/threonine/tyrosine kinase activity;GO:0005524//ATP binding;GO:0008270//zinc ion binding	GO:0006468//protein phosphorylation;GO:0018105//peptidyl-serine phosphorylation;GO:0035206//regulation of hemocyte proliferation;GO:0035556//intracellular signal transduction;GO:2000370//positive regulation of clathrin-mediated endocytosis
0	BMSK0000531	Nca	2.37925	11.9787	8953	849	0.126	0.455	2.33189	6.54001e-117	1.05176e-112	up	neurocalcin homolog	-	-	-	-	-	GO:0005509//calcium ion binding	-
0	BMSK0014265	desi2	0.45017	2.25264	8953	849	0.026	0.153	2.32308	4.49556e-58	7.22975e-54	up	XP 004923119.1 desumoylating isopeptidase 2 isoform X3	-	-	-	-	GO:0005737//cytoplasm	GO:0036459//thiol-dependent ubiquitinyl hydrolase activity	-
0	BMSK0008893	PUM1	2.58292	12.5652	8953	849	0.136	0.499	2.28236	3.49734e-132	5.62442e-128	up	pumilio homolog 2 isoform X1	-	-	-	-	GO:0000932//cytoplasmic mRNA processing body;GO:0005737//cytoplasm	GO:0003730//mRNA 3'-UTR binding	GO:0007283//spermatogenesis;GO:0008344//adult locomotory behavior;GO:0010608//posttranscriptional regulation of gene expression;GO:0016441//posttranscriptional gene silencing;GO:0035196//production of miRNAs involved in gene silencing by miRNA;GO:0043488//regulation of mRNA stability;GO:0048863//stem cell differentiation;GO:0051726//regulation of cell cycle;GO:0051983//regulation of chromosome se…
0	BMSK0000728	Neo1	0.761993	3.64845	8953	849	0.042	0.205	2.25944	1.03045e-57	1.65717e-53	up	neogenin	-	-	-	-	GO:0005887//integral component of plasma membrane;GO:0043025//neuronal cell body	GO:0038023//signaling receptor activity	GO:0007155//cell adhesion;GO:0007411//axon guidance;GO:0030513//positive regulation of BMP signaling pathway;GO:0055072//iron ion homeostasis;GO:1901215//negative regulation of neuron death
0	BMSK0011021		0.390485	1.8632	8953	849	0.022	0.115	2.25444	6.1421e-37	9.87773e-33	up	-	-	-	-	-	-	-	-
0	BMSK0013093	bs	0.58789	2.80431	8953	849	0.03	0.179	2.25403	3.00059e-67	4.82554e-63	up	XP 012552250.1 serum response factor homolog	-	-	-	-	GO:0005634//nucleus	GO:0000981//RNA polymerase II transcription factor activity, sequence-specific DNA binding;GO:0000987//core promoter proximal region sequence-specific DNA binding;GO:0008134//transcription factor binding;GO:0033613//activating transcription factor binding;GO:0043565//sequence-specific DNA binding;GO:0044212//transcription regulatory region DNA binding;GO:0046983//protein dimerization activity	GO:0002168//instar larval development;GO:0007275//multicellular organism development;GO:0007424//open tracheal system development;GO:0007430//terminal branching, open tracheal system;GO:0007475//apposition of dorsal and ventral imaginal disc-derived wing surfaces;GO:0007476//imaginal disc-derived wing morphogenesis;GO:0007614//short-term memory;GO:0008586//imaginal disc-derived wing vein morphoge…
0	BMSK0015527		1.15786	5.52221	8953	849	0.062	0.206	2.25379	9.61743e-48	1.54668e-43	up	uncharacterized protein LOC106143478 [Amyelois transitella]	-	-	-	-	-	-	-
0	BMSK0000590	hiw	0.665637	3.16245	8953	849	0.037	0.2	2.24824	2.58362e-68	4.15499e-64	up	E3 ubiquitin-protein ligase highwire isoform X3	-	-	-	-	GO:0005634//nucleus;GO:0005886//plasma membrane;GO:0030054//cell junction;GO:0030424//axon;GO:0031410//cytoplasmic vesicle;GO:0045202//synapse	GO:0004842//ubiquitin-protein transferase activity;GO:0008270//zinc ion binding	GO:0006914//autophagy;GO:0007616//long-term memory;GO:0007628//adult walking behavior;GO:0008582//regulation of synaptic growth at neuromuscular junction;GO:0010629//negative regulation of gene expression;GO:0016567//protein ubiquitination;GO:0030509//BMP signaling pathway;GO:0030514//negative regulation of BMP signaling pathway;GO:0040011//locomotion;GO:0045886//negative regulation of synaptic g…
0	BMSK0011916	cora	0.669902	3.16065	8953	849	0.038	0.2	2.2382	5.55501e-67	8.93356e-63	up	XP 021203564.1 protein 4.1 homolog	-	-	-	-	GO:0005856//cytoskeleton;GO:0005886//plasma membrane;GO:0005918//septate junction;GO:0005920//smooth septate junction	GO:0003779//actin binding;GO:0005198//structural molecule activity;GO:0008092//cytoskeletal protein binding	GO:0003015//heart process;GO:0006612//protein targeting to membrane;GO:0007163//establishment or maintenance of cell polarity;GO:0007391//dorsal closure;GO:0007527//adult somatic muscle development;GO:0009792//embryo development ending in birth or egg hatching;GO:0031032//actomyosin structure organization;GO:0035151//regulation of tube size, open tracheal system;GO:0035321//maintenance of imagina…
0	BMSK0003788		1.84522	8.59731	8953	849	0.099	0.419	2.22009	4.46975e-113	7.18826e-109	up	uncharacterized protein LOC101740250 isoform X2	-	-	-	-	-	-	-
0	BMSK0012391		1.56021	7.25845	8953	849	0.082	0.305	2.21793	1.80728e-69	2.90646e-65	up	-	-	-	-	-	-	-	-
0	BMSK0009149		4.39854	20.1729	8953	849	0.214	0.674	2.19732	1.28085e-197	2.05986e-193	up	uncharacterized protein LOC101744415, partial	-	-	-	-	-	-	-
0	BMSK0000915		2.07735	9.49814	8953	849	0.111	0.24	2.1929	6.89726e-65	1.10922e-60	up	homeotic protein distal-less isoform X5	-	-	-	-	-	-	-
0	BMSK0002077	MIB1	1.44445	6.58762	8953	849	0.079	0.338	2.18924	5.96485e-88	9.59268e-84	up	E3 ubiquitin-protein ligase MIB1	-	-	-	-	GO:0005737//cytoplasm;GO:0005813//centrosome;GO:0005829//cytosol;GO:0005886//plasma membrane;GO:0014069//postsynaptic density;GO:0031410//cytoplasmic vesicle	GO:0004842//ubiquitin-protein transferase activity;GO:0008270//zinc ion binding	GO:0001568//blood vessel development;GO:0001701//in utero embryonic development;GO:0001756//somitogenesis;GO:0001841//neural tube formation;GO:0001947//heart looping;GO:0006897//endocytosis;GO:0007219//Notch signaling pathway;GO:0016567//protein ubiquitination;GO:0045665//negative regulation of neuron differentiation;GO:0045807//positive regulation of endocytosis
0	BMSK0013298	cpo	2.17322	9.90566	8953	849	0.117	0.41	2.18842	2.97175e-96	4.77916e-92	up	XP 012551394.1 protein couch potato	-	-	-	-	GO:0005634//nucleus	GO:0003729//mRNA binding;GO:0035614//snRNA stem-loop binding	GO:0000398//mRNA splicing, via spliceosome;GO:0007268//synaptic transmission;GO:0007275//multicellular organism development;GO:0022611//dormancy process;GO:0035206//regulation of hemocyte proliferation
0	BMSK0004086	loco	0.98505	4.46733	8953	849	0.054	0.246	2.18114	2.59042e-67	4.16592e-63	up	regulator of G-protein signaling loco	-	-	-	-	GO:0005737//cytoplasm;GO:0005829//cytosol;GO:0005886//plasma membrane;GO:0016324//apical plasma membrane;GO:0045179//apical cortex	GO:0001965//G-protein alpha-subunit binding;GO:0005092//GDP-dissociation inhibitor activity;GO:0005096//GTPase activator activity	GO:0000578//embryonic axis specification;GO:0003015//heart process;GO:0006979//response to oxidative stress;GO:0007049//cell cycle;GO:0007186//G-protein coupled receptor signaling pathway;GO:0007303//cytoplasmic transport, nurse cell to oocyte;GO:0007310//oocyte dorsal/ventral axis specification;GO:0007419//ventral cord development;GO:0008069//dorsal/ventral axis specification, ovarian follicular…
0	BMSK0010358	SLC16A9	1.38938	6.28886	8953	849	0.075	0.318	2.17836	3.0214e-82	4.85902e-78	up	monocarboxylate transporter 9-like	-	-	-	-	GO:0005887//integral component of plasma membrane	GO:0008028//monocarboxylic acid transmembrane transporter activity;GO:0015293//symporter activity	GO:0015718//monocarboxylic acid transport;GO:0046415//urate metabolic process
0	BMSK0013809	HNRNPL	4.06653	18.3415	8953	849	0.204	0.618	2.17324	1.00458e-166	1.61557e-162	up	XP 012543783.1 heterogeneous nuclear ribonucleoprotein L isoform X1	-	-	-	-	GO:0005634//nucleus;GO:0005654//nucleoplasm;GO:0005737//cytoplasm;GO:0016020//membrane;GO:0035770//ribonucleoprotein granule;GO:0070062//extracellular exosome;GO:1990904//ribonucleoprotein complex	GO:0003723//RNA binding;GO:0044212//transcription regulatory region DNA binding;GO:0097157//pre-mRNA intronic binding	GO:0000381//regulation of alternative mRNA splicing, via spliceosome;GO:0000398//mRNA splicing, via spliceosome;GO:0006396//RNA processing;GO:0016070//RNA metabolic process
0	BMSK0009315		1.58337	6.95851	8953	849	0.083	0.191	2.13578	2.4462e-46	3.93398e-42	up	LIM/homeobox protein Lhx1	-	-	-	-	-	-	-
0	BMSK0015603		1.12065	4.89752	8953	849	0.063	0.28	2.12772	6.21803e-76	9.99984e-72	up	-	-	-	-	-	-	-	-
0	BMSK0014933	pros	0.613067	2.67699	8953	849	0.033	0.147	2.1265	8.00683e-37	1.28766e-32	up	BAH83641.1 prospero, partial	Environmental Information Processing	Signal transduction	ko04013//MAPK signaling pathway - fly	K20211	GO:0005634//nucleus	GO:0003677//DNA binding	GO:0006355//regulation of transcription, DNA-templated;GO:0007275//multicellular organism development
0	BMSK0000143	DIP2	2.41037	10.503	8953	849	0.124	0.43	2.12348	7.37723e-98	1.18641e-93	up	disco-interacting protein 2	-	-	-	-	GO:0005634//nucleus	GO:0003824//catalytic activity	GO:0007275//multicellular organism development
0	BMSK0013468	FRMPD4	0.879796	3.79364	8953	849	0.049	0.219	2.10834	1.66859e-59	2.68343e-55	up	uncharacterized protein LOC101746443	-	-	-	-	GO:0005856//cytoskeleton;GO:0014069//postsynaptic density;GO:0032991//macromolecular complex;GO:0043197//dendritic spine	GO:0005546//phosphatidylinositol-4,5-bisphosphate binding	GO:0051835//positive regulation of synapse structural plasticity
0	BMSK0011381	Ranbp10	0.530522	2.28208	8953	849	0.028	0.148	2.10487	5.82695e-52	9.37091e-48	up	ran-binding protein 10 isoform X1	-	-	-	-	GO:0000151//ubiquitin ligase complex;GO:0005634//nucleus;GO:0005737//cytoplasm	GO:0005087//Ran guanyl-nucleotide exchange factor activity;GO:0008536//Ran GTPase binding;GO:0048487//beta-tubulin binding	GO:0000226//microtubule cytoskeleton organization
0	BMSK0011616	PTK2	0.638198	2.72707	8953	849	0.036	0.172	2.09528	4.62833e-52	7.44329e-48	up	focal adhesion kinase 1	-	-	-	-	GO:0001725//stress fiber;GO:0005634//nucleus;GO:0005737//cytoplasm;GO:0005815//microtubule organizing center;GO:0005829//cytosol;GO:0005856//cytoskeleton;GO:0005886//plasma membrane;GO:0005925//focal adhesion;GO:0005938//cell cortex;GO:0016324//apical plasma membrane;GO:0030027//lamellipodium;GO:0043197//dendritic spine	GO:0003779//actin binding;GO:0004672//protein kinase activity;GO:0004713//protein tyrosine kinase activity;GO:0004715//non-membrane spanning protein tyrosine kinase activity;GO:0005524//ATP binding;GO:0008432//JUN kinase binding;GO:0019901//protein kinase binding;GO:0019903//protein phosphatase binding;GO:0042169//SH2 domain binding	GO:0000165//MAPK cascade;GO:0000226//microtubule cytoskeleton organization;GO:0001525//angiogenesis;GO:0001570//vasculogenesis;GO:0001764//neuron migration;GO:0001890//placenta development;GO:0001932//regulation of protein phosphorylation;GO:0001934//positive regulation of protein phosphorylation;GO:0003007//heart morphogenesis;GO:0007097//nuclear migration;GO:0007172//signal complex assembly;GO:…
0	BMSK0015228		0.443706	1.86765	8953	849	0.025	0.128	2.07355	2.58502e-46	4.15723e-42	up	XP 004927256.1 uncharacterized protein LOC101736665	-	-	-	-	-	-	-
0	BMSK0013834	PHLDB1	0.559185	2.34275	8953	849	0.03	0.148	2.06681	6.37171e-47	1.0247e-42	up	-	-	-	-	-	-	-	-
0	BMSK0011029		2.00246	8.37872	8953	849	0.101	0.403	2.06496	2.10507e-102	3.38538e-98	up	uncharacterized protein LOC101746878 isoform X3	-	-	-	-	-	-	-
0	BMSK0013776	ARHGEF12	0.545685	2.27502	8953	849	0.03	0.147	2.05974	1.74937e-47	2.81334e-43	up	XP 021201995.1 rho guanine nucleotide exchange factor 11	-	-	-	-	GO:0005737//cytoplasm;GO:0005829//cytosol;GO:0016020//membrane;GO:0070062//extracellular exosome	GO:0001664//G-protein coupled receptor binding;GO:0005089//Rho guanyl-nucleotide exchange factor activity;GO:0005096//GTPase activator activity	GO:0007186//G-protein coupled receptor signaling pathway;GO:0007266//Rho protein signal transduction;GO:0035023//regulation of Rho protein signal transduction;GO:0043065//positive regulation of apoptotic process;GO:0051056//regulation of small GTPase mediated signal transduction
0	BMSK0000233		0.659202	2.74475	8953	849	0.036	0.167	2.05788	1.78615e-49	2.87248e-45	up	ankyrin repeat domain-containing protein SOWAHC-like isoform X4	-	-	-	-	-	-	-
0	BMSK0005834		4.41782	18.3672	8953	849	0.224	0.554	2.05573	2.17243e-142	3.4937e-138	up	uncharacterized protein LOC105842347	-	-	-	-	-	-	-
0	BMSK0012040		1.51115	6.26346	8953	849	0.082	0.298	2.05131	4.6854e-64	7.53506e-60	up	Ankyrin repeats (many copies)	-	-	-	-	-	GO:0004842//ubiquitin-protein transferase activity	GO:0051438//regulation of ubiquitin-protein transferase activity
0	BMSK0000389	ph-p	0.403764	1.65823	8953	849	0.023	0.112	2.03806	1.07223e-36	1.72435e-32	up	SAM domain (Sterile alpha motif)	-	-	-	-	GO:0005634//nucleus;GO:0005730//nucleolus;GO:0035102//PRC1 complex	GO:0003677//DNA binding;GO:0003682//chromatin binding;GO:0008270//zinc ion binding;GO:0043565//sequence-specific DNA binding;GO:0044547//DNA topoisomerase binding;GO:0051087//chaperone binding	GO:0000070//mitotic sister chromatid segregation;GO:0016458//gene silencing;GO:0021954//central nervous system neuron development;GO:0030708//germarium-derived female germ-line cyst encapsulation;GO:0030713//ovarian follicle cell stalk formation;GO:0035075//response to ecdysone;GO:0035186//syncytial blastoderm mitotic cell cycle;GO:0045892//negative regulation of transcription, DNA-templated
0	BMSK0009455	MYO18A	0.918073	3.75482	8953	849	0.051	0.22	2.03206	1.08363e-58	1.7427e-54	up	unconventional myosin-XVIIIa	-	-	-	-	GO:0000139//Golgi membrane;GO:0005793//endoplasmic reticulum-Golgi intermediate compartment;GO:0005802//trans-Golgi network;GO:0009986//cell surface;GO:0016020//membrane;GO:0016459//myosin complex;GO:0042641//actomyosin	GO:0003677//DNA binding;GO:0003723//RNA binding;GO:0005524//ATP binding;GO:0043531//ADP binding;GO:0051015//actin filament binding	GO:0006259//DNA metabolic process;GO:0007030//Golgi organization;GO:0016477//cell migration;GO:0031032//actomyosin structure organization;GO:0043030//regulation of macrophage activation;GO:0043066//negative regulation of apoptotic process;GO:0048194//Golgi vesicle budding;GO:0050714//positive regulation of protein secretion;GO:0090161//Golgi ribbon formation;GO:0090164//asymmetric Golgi ribbon fo…
0	BMSK0009306	MBD4	1.30152	5.3177	8953	849	0.069	0.287	2.03061	8.55821e-75	1.37633e-70	up	methyl-CpG-binding domain protein 4-like [Amyelois transitella]	Genetic Information Processing	Replication and repair	ko03410//Base excision repair	K10801	GO:0000785//chromatin;GO:0005634//nucleus;GO:0005654//nucleoplasm;GO:0016607//nuclear speck	GO:0003677//DNA binding;GO:0003696//satellite DNA binding;GO:0004520//endodeoxyribonuclease activity;GO:0008263//pyrimidine-specific mismatch base pair DNA N-glycosylase activity;GO:0019104//DNA N-glycosylase activity	GO:0006281//DNA repair;GO:0009314//response to radiation;GO:0032355//response to estradiol;GO:0045008//depyrimidination
0	BMSK0014287		0.762818	3.08798	8953	849	0.041	0.203	2.01725	4.0365e-69	6.49151e-65	up	-	Cellular Processes;Genetic Information Processing	Transport and catabolism;Folding, sorting and degradation	ko04144//Endocytosis;ko04120//Ubiquitin mediated proteolysis	K04707;K04707	-	-	-
0	BMSK0011194		0.659717	2.67027	8953	849	0.038	0.172	2.01707	1.52483e-52	2.45223e-48	up	-	-	-	-	-	-	-	-
0	BMSK0006203	Smg1	0.961996	3.81682	8953	849	0.053	0.218	1.98827	4.43626e-54	7.13439e-50	up	serine/threonine-protein kinase SMG1-like	Genetic Information Processing	Translation	ko03015//mRNA surveillance pathway	K08873	GO:0005634//nucleus;GO:0005654//nucleoplasm;GO:0005737//cytoplasm	GO:0004674//protein serine/threonine kinase activity;GO:0005524//ATP binding;GO:0042162//telomeric DNA binding;GO:0046872//metal ion binding	GO:0000184//nuclear-transcribed mRNA catabolic process, nonsense-mediated decay;GO:0006281//DNA repair;GO:0018105//peptidyl-serine phosphorylation;GO:0032204//regulation of telomere maintenance;GO:0046777//protein autophosphorylation;GO:0046854//phosphatidylinositol phosphorylation;GO:2001020//regulation of response to DNA damage stimulus
0	BMSK0007004		0.657139	2.59347	8953	849	0.037	0.105	1.98062	2.02007e-15	3.24868e-11	up	dachshund homolog 2	-	-	-	-	-	-	-
0	BMSK0001233	bre-4	2.13166	8.40082	8953	849	0.112	0.403	1.97855	6.55769e-91	1.05461e-86	up	glycosyltransferase isoform X1	-	-	-	-	GO:0016021//integral component of membrane	GO:0008376//acetylgalactosaminyltransferase activity;GO:0033207//beta-1,4-N-acetylgalactosaminyltransferase activity;GO:0046872//metal ion binding	GO:0005975//carbohydrate metabolic process;GO:0006486//protein glycosylation;GO:0009636//response to toxic substance;GO:0045747//positive regulation of Notch signaling pathway
0	BMSK0000146		0.506044	1.99334	8953	849	0.029	0.139	1.97786	2.32356e-49	3.73674e-45	up	arf-GAP with Rho-GAP domain, ANK repeat and PH domain-containing protein 2	-	-	-	-	-	-	-
0	BMSK0006136	Dcr-1	0.477994	1.88111	8953	849	0.027	0.13	1.97652	2.66406e-45	4.28434e-41	up	endoribonuclease Dcr-1 [Papilio polytes]	-	-	-	-	GO:0005634//nucleus;GO:0005737//cytoplasm;GO:0016442//RISC complex;GO:0035068//micro-ribonucleoprotein complex;GO:0070578//RISC-loading complex	GO:0003725//double-stranded RNA binding;GO:0003727//single-stranded RNA binding;GO:0004386//helicase activity;GO:0004525//ribonuclease III activity;GO:0004530//deoxyribonuclease I activity;GO:0005524//ATP binding;GO:0016443//bidentate ribonuclease III activity;GO:0046872//metal ion binding;GO:0070883//pre-miRNA binding	GO:0006309//apoptotic DNA fragmentation;GO:0007279//pole cell formation;GO:0007294//germarium-derived oocyte fate determination;GO:0007367//segment polarity determination;GO:0016246//RNA interference;GO:0030422//production of siRNA involved in RNA interference;GO:0030727//germarium-derived female germ-line cyst formation;GO:0031054//pre-miRNA processing;GO:0033227//dsRNA transport;GO:0035087//siR…
0	BMSK0008014	C9orf78	1.17263	4.58791	8953	849	0.062	0.274	1.96809	4.62072e-82	7.43103e-78	up	uncharacterized protein C9orf78 [Amyelois transitella]	-	-	-	-	GO:0005634//nucleus;GO:0005654//nucleoplasm;GO:0005681//spliceosomal complex;GO:0005829//cytosol	-	GO:0048024//regulation of mRNA splicing, via spliceosome
0	BMSK0009424	BRIP1	0.433054	1.69119	8953	849	0.026	0.106	1.96542	5.04616e-27	8.11523e-23	up	FancJ-like protein	Genetic Information Processing;Genetic Information Processing	Replication and repair;Replication and repair	ko03460//Fanconi anemia pathway;ko03440//Homologous recombination	K15362;K15362	GO:0005634//nucleus;GO:0005654//nucleoplasm;GO:0005737//cytoplasm;GO:0031965//nuclear membrane	GO:0003677//DNA binding;GO:0003678//DNA helicase activity;GO:0004003//ATP-dependent DNA helicase activity;GO:0005524//ATP binding;GO:0046872//metal ion binding;GO:0051539//4 iron, 4 sulfur cluster binding	GO:0006281//DNA repair;GO:0006289//nucleotide-excision repair;GO:0006357//regulation of transcription from RNA polymerase II promoter;GO:0007284//spermatogonial cell division;GO:0007286//spermatid development;GO:0010705//meiotic DNA double-strand break processing involved in reciprocal meiotic recombination;GO:0051026//chiasma assembly;GO:0072520//seminiferous tubule development;GO:1990918//doubl…
0	BMSK0004131	Dys	2.99836	11.6921	8953	849	0.155	0.514	1.96329	2.11905e-115	3.40786e-111	up	-	-	-	-	-	-	-	-
0	BMSK0015560		5.06266	19.5241	8953	849	0.25	0.623	1.94729	3.17687e-140	5.10905e-136	up	latrophilin Cirl-like	-	-	-	-	-	-	-
0	BMSK0008220	brat	10.8177	41.6857	8953	849	0.464	0.721	1.94616	3.44941e-233	5.54735e-229	up	brain tumor protein	-	-	-	-	GO:0005737//cytoplasm;GO:0005829//cytosol;GO:0043025//neuronal cell body;GO:0045179//apical cortex;GO:0045180//basal cortex;GO:0099738//cell cortex region	GO:0003730//mRNA 3'-UTR binding;GO:0008270//zinc ion binding;GO:0030371//translation repressor activity;GO:0045182//translation regulator activity;GO:0061630//ubiquitin protein ligase activity	GO:0000209//protein polyubiquitination;GO:0006417//regulation of translation;GO:0007400//neuroblast fate determination;GO:0007402//ganglion mother cell fate determination;GO:0007405//neuroblast proliferation;GO:0007406//negative regulation of neuroblast proliferation;GO:0007411//axon guidance;GO:0007419//ventral cord development;GO:0007420//brain development;GO:0008285//negative regulation of cel…
0	BMSK0012052	Fur2	1.01229	3.89802	8953	849	0.054	0.233	1.94512	1.55913e-66	2.50739e-62	up	XP 004926747.1 furin-like protease 2	-	-	-	-	GO:0005802//trans-Golgi network;GO:0005886//plasma membrane;GO:0016020//membrane;GO:0030173//integral component of Golgi membrane	GO:0004252//serine-type endopeptidase activity	GO:0016485//protein processing;GO:0051048//negative regulation of secretion
0	BMSK0005352		1.07593	4.12321	8953	849	0.058	0.236	1.93818	1.05306e-58	1.69353e-54	up	-	-	-	-	-	-	-	-
0	BMSK0006028		0.943882	3.60544	8953	849	0.05	0.216	1.9335	2.09648e-60	3.37156e-56	up	-	-	-	-	-	-	-	-
0	BMSK0005749		0.802117	3.06297	8953	849	0.044	0.183	1.93304	1.16201e-47	1.86875e-43	up	-	-	-	-	-	-	-	-
0	BMSK0011737		0.773652	2.94825	8953	849	0.04	0.177	1.9301	1.1961e-52	1.92356e-48	up	Transposase IS4	-	-	-	-	-	-	-
0	BMSK0014152		1.80691	6.88524	8953	849	0.097	0.34	1.92998	1.06772e-71	1.7171e-67	up	KWMTBOMO14691	Genetic Information Processing	Folding, sorting and degradation	ko04141//Protein processing in endoplasmic reticulum	K14025	-	-	-
0	BMSK0011804		0.680478	2.5885	8953	849	0.038	0.165	1.9275	4.60361e-48	7.40353e-44	up	uncharacterized protein LOC101738342	-	-	-	-	-	-	-
0	BMSK0005323	HECW2	0.865459	3.27714	8953	849	0.047	0.187	1.9209	7.18607e-46	1.15566e-41	up	HECT-domain (ubiquitin-transferase)	-	-	-	-	GO:0005737//cytoplasm;GO:0072686//mitotic spindle	GO:0061630//ubiquitin protein ligase activity	GO:0000209//protein polyubiquitination;GO:0006511//ubiquitin-dependent protein catabolic process;GO:0016567//protein ubiquitination;GO:0030071//regulation of mitotic metaphase/anaphase transition;GO:0043161//proteasome-mediated ubiquitin-dependent protein catabolic process;GO:0045732//positive regulation of protein catabolic process;GO:0048814//regulation of dendrite morphogenesis;GO:2000650//neg…
0	BMSK0014213	ena	0.568075	2.10836	8953	849	0.032	0.14	1.89197	3.31449e-42	5.33037e-38	up	XP 021209114.1 protein enabled isoform X4	-	-	-	-	GO:0005829//cytosol;GO:0005856//cytoskeleton;GO:0005911//cell-cell junction;GO:0005912//adherens junction;GO:0030027//lamellipodium;GO:0030424//axon;GO:0030425//dendrite;GO:0031252//cell leading edge;GO:0032433//filopodium tip;GO:0071212//subsynaptic reticulum	GO:0003779//actin binding;GO:0017124//SH3 domain binding	GO:0003382//epithelial cell morphogenesis;GO:0007010//cytoskeleton organization;GO:0007015//actin filament organization;GO:0007298//border follicle cell migration;GO:0007303//cytoplasmic transport, nurse cell to oocyte;GO:0007390//germ-band shortening;GO:0007391//dorsal closure;GO:0007396//suture of dorsal opening;GO:0007409//axonogenesis;GO:0007411//axon guidance;GO:0008064//regulation of actin …
0	BMSK0001703	SUCO	1.47866	5.47201	8953	849	0.077	0.286	1.88779	3.1127e-66	5.00584e-62	up	SUN domain-containing ossification factor isoform X2	-	-	-	-	GO:0005737//cytoplasm;GO:0005791//rough endoplasmic reticulum;GO:0016020//membrane;GO:0016021//integral component of membrane;GO:0030867//rough endoplasmic reticulum membrane	-	GO:0001503//ossification;GO:0007275//multicellular organism development;GO:0032967//positive regulation of collagen biosynthetic process;GO:0034975//protein folding in endoplasmic reticulum;GO:0045669//positive regulation of osteoblast differentiation;GO:0046850//regulation of bone remodeling
0	BMSK0002462		2.20949	8.15509	8953	849	0.115	0.393	1.88399	6.02759e-83	9.69357e-79	up	uncharacterized protein LOC105842463 isoform X3	-	-	-	-	-	-	-
0	BMSK0001047	TLN1	0.578852	2.13308	8953	849	0.033	0.141	1.88167	2.30971e-43	3.71448e-39	up	I/LWEQ domain	-	-	-	-	GO:0001726//ruffle;GO:0005829//cytosol;GO:0005856//cytoskeleton;GO:0005925//focal adhesion;GO:0009986//cell surface;GO:0032587//ruffle membrane	GO:0005200//structural constituent of cytoskeleton;GO:0051015//actin filament binding	GO:0007016//cytoskeletal anchoring at plasma membrane;GO:0007155//cell adhesion
0	BMSK0005659	Rbp6	5.95388	21.9261	8953	849	0.288	0.635	1.88075	2.2304e-133	3.58692e-129	up	hypothetical protein KGM 05194 [Danaus plexippus]	Genetic Information Processing	Translation	ko03015//mRNA surveillance pathway	K14411	GO:0005737//cytoplasm;GO:0005844//polysome;GO:1990904//ribonucleoprotein complex	GO:0003723//RNA binding;GO:0003727//single-stranded RNA binding;GO:0008266//poly(U) RNA binding	GO:0048864//stem cell development
0	BMSK0012787	dnc	2.10011	7.68319	8953	849	0.114	0.369	1.87124	6.80951e-72	1.09511e-67	up	Phosphodiesterase 4 upstream conserved regions (UCR)	Metabolism	Nucleotide metabolism	ko00230//Purine metabolism	K13293	GO:0005634//nucleus;GO:0005829//cytosol	GO:0004115//3',5'-cyclic-AMP phosphodiesterase activity;GO:0046872//metal ion binding	GO:0000003//reproduction;GO:0001661//conditioned taste aversion;GO:0006198//cAMP catabolic process;GO:0007268//synaptic transmission;GO:0007611//learning or memory;GO:0007612//learning;GO:0007613//memory;GO:0007614//short-term memory;GO:0007615//anesthesia-resistant memory;GO:0007617//mating behavior;GO:0007619//courtship behavior;GO:0007623//circadian rhythm;GO:0008306//associative learning;GO:0…
0	BMSK0000514		0.479932	1.7504	8953	849	0.026	0.126	1.86678	5.83849e-49	9.38946e-45	up	-	-	-	-	-	-	-	-
0	BMSK0012572	sfl	0.502501	1.8293	8953	849	0.027	0.127	1.8641	2.64886e-44	4.2599e-40	up	heparan sulfate-N-deacetylase	-	-	-	-	GO:0000137//Golgi cis cisterna;GO:0000139//Golgi membrane;GO:0005783//endoplasmic reticulum;GO:0005794//Golgi apparatus;GO:0016021//integral component of membrane	GO:0008146//sulfotransferase activity;GO:0015016//[heparan sulfate]-glucosamine N-sulfotransferase activity;GO:0019213//deacetylase activity;GO:0034483//heparan sulfate sulfotransferase activity;GO:0042328//heparan sulfate N-acetylglucosaminyltransferase activity	GO:0006024//glycosaminoglycan biosynthetic process;GO:0006790//sulfur compound metabolic process;GO:0007283//spermatogenesis;GO:0007367//segment polarity determination;GO:0007427//epithelial cell migration, open tracheal system;GO:0007474//imaginal disc-derived wing vein specification;GO:0007509//mesoderm migration involved in gastrulation;GO:0008543//fibroblast growth factor receptor signaling p…
0	BMSK0004809		0.4104	1.48989	8953	849	0.023	0.108	1.8601	2.16376e-42	3.47976e-38	up	protein GDAP2 homolog	-	-	-	-	-	-	-
0	BMSK0015521	rn	1.84928	6.71005	8953	849	0.098	0.317	1.85936	1.09329e-59	1.75823e-55	up	zinc finger protein rotund isoform X1 [Papilio polytes]	-	-	-	-	GO:0005634//nucleus	GO:0000977//RNA polymerase II regulatory region sequence-specific DNA binding;GO:0000981//RNA polymerase II transcription factor activity, sequence-specific DNA binding;GO:0003677//DNA binding;GO:0046872//metal ion binding	GO:0000122//negative regulation of transcription from RNA polymerase II promoter;GO:0001708//cell fate specification;GO:0007480//imaginal disc-derived leg morphogenesis;GO:0022416//chaeta development;GO:0045892//negative regulation of transcription, DNA-templated;GO:0048749//compound eye development
0	BMSK0000641	Pde7a	1.65816	6.00902	8953	849	0.088	0.325	1.85755	1.16872e-75	1.87954e-71	up	3'5'-cyclic nucleotide phosphodiesterase	Metabolism	Nucleotide metabolism	ko00230//Purine metabolism	K18436	-	GO:0004112//cyclic-nucleotide phosphodiesterase activity;GO:0004115//3',5'-cyclic-AMP phosphodiesterase activity;GO:0046872//metal ion binding	GO:0006198//cAMP catabolic process;GO:0007165//signal transduction
0	BMSK0000360	KCNT1	0.559241	2.01423	8953	849	0.03	0.128	1.84869	3.43795e-37	5.52891e-33	up	potassium channel subfamily T member 2 [Amyelois transitella]	-	-	-	-	GO:0005886//plasma membrane;GO:0016021//integral component of membrane	GO:0005228//intracellular sodium activated potassium channel activity;GO:0015271//outward rectifier potassium channel activity	GO:0042391//regulation of membrane potential
0	BMSK0003629		1.67882	6.02774	8953	849	0.09	0.271	1.84417	6.79751e-45	1.09318e-40	up	collagen alpha chain CG42342-like isoform X5 [Papilio xuthus]	-	-	-	-	GO:0005594//collagen type IX trimer;GO:0005604//basement membrane;GO:0005615//extracellular space;GO:0005886//plasma membrane;GO:0016021//integral component of membrane;GO:0031012//extracellular matrix	GO:0005201//extracellular matrix structural constituent	GO:0030198//extracellular matrix organization
0	BMSK0007279		1.91372	6.85727	8953	849	0.098	0.273	1.84126	2.38191e-42	3.8306e-38	up	kinesin-like protein CG14535 isoform X2	-	-	-	-	GO:0005737//cytoplasm;GO:0005871//kinesin complex;GO:0005874//microtubule	GO:0003777//microtubule motor activity;GO:0005524//ATP binding;GO:0008017//microtubule binding	-
0	BMSK0010520	DAAM2	1.83986	6.58833	8953	849	0.098	0.347	1.84031	1.52577e-76	2.45374e-72	up	disheveled-associated activator of morphogenesis 1 isoform X1	Environmental Information Processing	Signal transduction	ko04310//Wnt signaling pathway	K04512	GO:0070062//extracellular exosome	GO:0003779//actin binding;GO:0017048//Rho GTPase binding	GO:0007368//determination of left/right symmetry;GO:0016055//Wnt signaling pathway;GO:0021516//dorsal spinal cord development;GO:0030036//actin cytoskeleton organization;GO:0048715//negative regulation of oligodendrocyte differentiation;GO:0060828//regulation of canonical Wnt signaling pathway;GO:0090263//positive regulation of canonical Wnt signaling pathway;GO:2000050//regulation of non-canonic…
0	BMSK0007970	ARHGAP26	0.901494	3.20746	8953	849	0.049	0.204	1.83104	4.20339e-59	6.75989e-55	up	rho GTPase-activating protein 26	-	-	-	-	GO:0005737//cytoplasm;GO:0005856//cytoskeleton;GO:0005925//focal adhesion	GO:0005096//GTPase activator activity	GO:0007165//signal transduction;GO:0030036//actin cytoskeleton organization;GO:0051056//regulation of small GTPase mediated signal transduction
0	BMSK0014800		24.3315	86.2309	8953	849	0.738	0.961	1.82538	0	0	up	XP 004921876.1 uncharacterized protein LOC101738514	-	-	-	-	-	-	-
0	BMSK0008984	Rnf167	0.70498	2.49599	8953	849	0.04	0.167	1.82396	3.007e-52	4.83586e-48	up	E3 ubiquitin-protein ligase RNF13	-	-	-	-	GO:0005737//cytoplasm;GO:0012505//endomembrane system;GO:0016021//integral component of membrane	GO:0008270//zinc ion binding;GO:0061630//ubiquitin protein ligase activity	GO:0000209//protein polyubiquitination;GO:0006511//ubiquitin-dependent protein catabolic process;GO:0045786//negative regulation of cell cycle
0	BMSK0007432	Shank3	2.06949	7.25906	8953	849	0.109	0.34	1.81051	1.39305e-62	2.2403e-58	up	SH3 and multiple ankyrin repeat domains protein 3	-	-	-	-	GO:0005737//cytoplasm;GO:0014069//postsynaptic density;GO:0017146//NMDA selective glutamate receptor complex;GO:0030054//cell junction;GO:0030425//dendrite;GO:0031234//extrinsic component of cytoplasmic side of plasma membrane;GO:0043005//neuron projection;GO:0043197//dendritic spine;GO:0044309//neuron spine;GO:0045202//synapse;GO:0045211//postsynaptic membrane;GO:0060076//excitatory synapse;GO:0…	GO:0003779//actin binding;GO:0008022//protein C-terminus binding;GO:0008270//zinc ion binding;GO:0017124//SH3 domain binding;GO:0030159//receptor signaling complex scaffold activity;GO:0030160//GKAP/Homer scaffold activity;GO:0035255//ionotropic glutamate receptor binding;GO:0042802//identical protein binding;GO:0043621//protein self-association;GO:0097110//scaffold protein binding	GO:0000165//MAPK cascade;GO:0001838//embryonic epithelial tube formation;GO:0007416//synapse assembly;GO:0007611//learning or memory;GO:0007612//learning;GO:0007613//memory;GO:0007626//locomotory behavior;GO:0021773//striatal medium spiny neuron differentiation;GO:0030534//adult behavior;GO:0032232//negative regulation of actin filament bundle assembly;GO:0035176//social behavior;GO:0035640//expl…
0	BMSK0004547		0.57652	2.01099	8953	849	0.029	0.125	1.80246	7.00347e-37	1.1263e-32	up	-	-	-	-	-	-	-	-
0	BMSK0005164	slo	2.14087	7.32436	8953	849	0.116	0.35	1.77451	1.34511e-61	2.16321e-57	up	calcium-activated potassium channel slowpoke isoform X2	-	-	-	-	GO:0005886//plasma membrane;GO:0008076//voltage-gated potassium channel complex;GO:0016020//membrane;GO:0016021//integral component of membrane;GO:0043005//neuron projection;GO:0043025//neuronal cell body;GO:0045211//postsynaptic membrane	GO:0015269//calcium-activated potassium channel activity;GO:0015271//outward rectifier potassium channel activity;GO:0060072//large conductance calcium-activated potassium channel activity	GO:0006813//potassium ion transport;GO:0007623//circadian rhythm;GO:0008582//regulation of synaptic growth at neuromuscular junction;GO:0034765//regulation of ion transmembrane transport;GO:0042391//regulation of membrane potential;GO:0042493//response to drug;GO:0045433//male courtship behavior, veined wing generated song production;GO:0048512//circadian behavior;GO:1900074//negative regulation …
0	BMSK0006796		0.731109	2.49129	8953	849	0.04	0.159	1.76874	9.37951e-45	1.50841e-40	up	-	-	-	-	-	-	-	-
0	BMSK0008557	gloF	0.662238	2.23688	8953	849	0.037	0.153	1.75607	3.60601e-49	5.79918e-45	up	flavone synthase I	-	-	-	-	-	GO:0046872//metal ion binding;GO:0051213//dioxygenase activity	-
0	BMSK0005733		2.53521	8.51838	8953	849	0.13	0.409	1.74847	1.66838e-79	2.68309e-75	up	rho GTPase-activating protein 21 isoform X1	-	-	-	-	-	-	-
0	BMSK0008990	GPC6	1.9717	6.55359	8953	849	0.104	0.309	1.73285	1.63017e-51	2.62164e-47	up	glypican-4	Environmental Information Processing	Signal transduction	ko04310//Wnt signaling pathway	K08110	GO:0005615//extracellular space;GO:0005634//nucleus;GO:0005796//Golgi lumen;GO:0005886//plasma membrane;GO:0043202//lysosomal lumen;GO:0046658//anchored component of plasma membrane	GO:1904929//coreceptor activity involved in Wnt signaling pathway, planar cell polarity pathway	GO:0001523//retinoid metabolic process;GO:0006024//glycosaminoglycan biosynthetic process;GO:0006027//glycosaminoglycan catabolic process;GO:0009966//regulation of signal transduction;GO:0016477//cell migration
0	BMSK0001034		0.555585	1.8411	8953	849	0.031	0.118	1.72849	7.32082e-33	1.17733e-28	up	uncharacterized protein F09G8.5	-	-	-	-	-	-	-
0	BMSK0004104		0.547265	1.81026	8953	849	0.03	0.117	1.72589	2.40407e-31	3.86622e-27	up	uncharacterized protein LOC105842971	-	-	-	-	-	-	-
0	BMSK0010473	Klc	1.85407	6.11841	8953	849	0.1	0.346	1.72246	8.39925e-79	1.35077e-74	up	XP 004928135.1 kinesin light chain isoform X4	-	-	-	-	GO:0005737//cytoplasm;GO:0005871//kinesin complex;GO:0005874//microtubule	GO:0003777//microtubule motor activity	GO:0007018//microtubule-based movement;GO:0046843//dorsal appendage formation
0	BMSK0000929		1.24078	4.07176	8953	849	0.068	0.254	1.7144	1.11331e-67	1.79042e-63	up	phosphatidylinositol 4-phosphate 5-kinase type-1 gamma isoform X1	Metabolism;Cellular Processes;Environmental Information Processing;Metabolism	Global and overview maps;Transport and catabolism;Signal transduction;Carbohydrate metabolism	ko01100//Metabolic pathways;ko04144//Endocytosis;ko04070//Phosphatidylinositol signaling system;ko00562//Inositol phosphate metabolism	K00889;K00889;K00889;K00889	-	-	-
0	BMSK0010634		2.74434	9.00543	8953	849	0.13	0.425	1.71434	1.60285e-88	2.5777e-84	up	uncharacterized protein LOC101746298	-	-	-	-	-	-	-
0	BMSK0013848	gek	0.452677	1.48042	8953	849	0.025	0.102	1.70946	1.96282e-33	3.15661e-29	up	serine/threonine-protein kinase Genghis Khan	-	-	-	-	GO:0030424//axon;GO:0030426//growth cone	GO:0004672//protein kinase activity;GO:0004674//protein serine/threonine kinase activity;GO:0005524//ATP binding;GO:0046872//metal ion binding	GO:0006468//protein phosphorylation;GO:0008039//synaptic target recognition;GO:0008154//actin polymerization or depolymerization;GO:0030833//regulation of actin filament polymerization;GO:0035556//intracellular signal transduction
0	BMSK0015377	INPP5A	0.482332	1.57229	8953	849	0.026	0.114	1.70477	2.23059e-42	3.58723e-38	up	XP 012545779.1 type I inositol 1,4,5-trisphosphate 5-phosphatase isoform X1	Metabolism;Environmental Information Processing;Metabolism	Global and overview maps;Signal transduction;Carbohydrate metabolism	ko01100//Metabolic pathways;ko04070//Phosphatidylinositol signaling system;ko00562//Inositol phosphate metabolism	K01106;K01106;K01106	GO:0016020//membrane	GO:0004445//inositol-polyphosphate 5-phosphatase activity;GO:0052658//inositol-1,4,5-trisphosphate 5-phosphatase activity;GO:0052659//inositol-1,3,4,5-tetrakisphosphate 5-phosphatase activity	GO:0046855//inositol phosphate dephosphorylation;GO:0046856//phosphatidylinositol dephosphorylation;GO:0048016//inositol phosphate-mediated signaling
0	BMSK0001836		0.654092	2.12578	8953	849	0.037	0.126	1.70043	3.89666e-27	6.26661e-23	up	-	-	-	-	-	-	-	-
0	BMSK0002783	D H8	0.573695	1.86182	8953	849	0.031	0.131	1.69836	8.20539e-44	1.31959e-39	up	dynein heavy chain 8, axonemal-like	-	-	-	-	GO:0005858//axonemal dynein complex;GO:0005874//microtubule;GO:0030286//dynein complex;GO:0036157//outer dynein arm	GO:0003777//microtubule motor activity;GO:0005524//ATP binding;GO:0008569//ATP-dependent microtubule motor activity, minus-end-directed;GO:0045503//dynein light chain binding;GO:0045505//dynein intermediate chain binding;GO:0051959//dynein light intermediate chain binding	GO:0007018//microtubule-based movement;GO:0036158//outer dynein arm assembly;GO:0060285//cilium-dependent cell motility
0	BMSK0013493	STXBP5	2.98191	9.64296	8953	849	0.156	0.435	1.69324	4.31201e-73	6.93458e-69	up	syntaxin-binding protein 5 isoform X2	-	-	-	-	GO:0005737//cytoplasm;GO:0005829//cytosol;GO:0005886//plasma membrane;GO:0005892//acetylcholine-gated channel complex;GO:0008021//synaptic vesicle;GO:0030054//cell junction;GO:0030659//cytoplasmic vesicle membrane;GO:0031201//SNARE complex;GO:0031594//neuromuscular junction;GO:0099523//presynaptic cytosol	GO:0005096//GTPase activator activity;GO:0017075//syntaxin-1 binding;GO:0017137//Rab GTPase binding;GO:0019905//syntaxin binding	GO:0006887//exocytosis;GO:0015031//protein transport;GO:0017157//regulation of exocytosis;GO:0045921//positive regulation of exocytosis;GO:0099504//synaptic vesicle cycle
0	BMSK0011421		2.5835	8.32598	8953	849	0.133	0.419	1.6883	7.4531e-83	1.19861e-78	up	uncharacterized protein LOC101742101	-	-	-	-	-	-	-
0	BMSK0010664		1.70871	5.4968	8953	849	0.091	0.303	1.68568	3.77726e-64	6.07459e-60	up	XP 012547602.1 activating transcription factor 3 isoform X2	-	-	-	-	-	-	-
0	BMSK0001794	Stk25	1.17404	3.75188	8953	849	0.064	0.23	1.67613	5.47161e-56	8.79944e-52	up	serine/threonine-protein kinase 26	-	-	-	-	GO:0000139//Golgi membrane;GO:0005737//cytoplasm	GO:0004674//protein serine/threonine kinase activity;GO:0005524//ATP binding;GO:0042803//protein homodimerization activity;GO:0046872//metal ion binding	GO:0006468//protein phosphorylation;GO:0007163//establishment or maintenance of cell polarity;GO:0023014//signal transduction by protein phosphorylation;GO:0031098//stress-activated protein kinase signaling cascade;GO:0032147//activation of protein kinase activity;GO:0032874//positive regulation of stress-activated MAPK cascade;GO:0036481//intrinsic apoptotic signaling pathway in response to hydr…
0	BMSK0013896		0.576633	1.84044	8953	849	0.033	0.114	1.67433	1.21721e-26	1.95752e-22	up	irregular chiasm C-roughest protein-like isoform X2	-	-	-	-	-	-	-
0	BMSK0015661		3.92352	12.4545	8953	849	0.2	0.433	1.66645	2.95005e-62	4.74426e-58	up	transcription factor EB [Papilio polytes]	Cellular Processes	Transport and catabolism	ko04137//Mitophagy - animal	K15590	-	-	-
0	BMSK0013964	ACLY	0.834894	2.64354	8953	849	0.046	0.178	1.6628	6.39707e-54	1.02878e-49	up	XP 021208590.1 ATP-citrate synthase-like, partial	Metabolism;Metabolism	Global and overview maps;Carbohydrate metabolism	ko01100//Metabolic pathways;ko00020//Citrate cycle (TCA cycle)	K01648;K01648	GO:0005829//cytosol;GO:0009346//citrate lyase complex	GO:0003878//ATP citrate synthase activity;GO:0005524//ATP binding;GO:0046872//metal ion binding;GO:0048037//cofactor binding	GO:0006085//acetyl-CoA biosynthetic process;GO:0006101//citrate metabolic process;GO:0006633//fatty acid biosynthetic process;GO:0008610//lipid biosynthetic process
0	BMSK0001293	Pde11	1.68945	5.34378	8953	849	0.089	0.253	1.6613	7.58854e-39	1.22039e-34	up	dual 3',5'-cyclic-AMP and -GMP phosphodiesterase 11 isoform X2	Metabolism	Nucleotide metabolism	ko00230//Purine metabolism	K13298	GO:0005829//cytosol	GO:0004115//3',5'-cyclic-AMP phosphodiesterase activity;GO:0046872//metal ion binding;GO:0047555//3',5'-cyclic-GMP phosphodiesterase activity	GO:0007165//signal transduction;GO:0046058//cAMP metabolic process;GO:0046068//cGMP metabolic process
0	BMSK0015718		0.518357	1.63872	8953	849	0.029	0.113	1.66056	1.67321e-33	2.69085e-29	up	hypothetical protein KGM 21280 [Danaus plexippus]	-	-	-	-	-	-	-
0	BMSK0014420		2.2892	7.22044	8953	849	0.112	0.364	1.65724	6.17497e-75	9.93059e-71	up	double-stranded R -specific editase 1 isoform X2	-	-	-	-	-	-	-
0	BMSK0014490	PRKD3	0.977046	3.04759	8953	849	0.054	0.191	1.64117	6.75796e-48	1.08682e-43	up	serine/threonine-protein kinase D1	-	-	-	-	GO:0005654//nucleoplasm;GO:0005829//cytosol;GO:0016020//membrane	GO:0004697//protein kinase C activity;GO:0005524//ATP binding;GO:0016301//kinase activity;GO:0046872//metal ion binding	GO:0006468//protein phosphorylation;GO:0007205//protein kinase C-activating G-protein coupled receptor signaling pathway;GO:0030148//sphingolipid biosynthetic process;GO:0089700//protein kinase D signaling
0	BMSK0014228	Mark3	1.28688	4.0033	8953	849	0.071	0.243	1.63732	3.6697e-55	5.90161e-51	up	XP 012552912.1 MAP/microtubule affinity-regulating kinase 3 isoform X3	-	-	-	-	GO:0005737//cytoplasm;GO:0005886//plasma membrane;GO:0030425//dendrite	GO:0004674//protein serine/threonine kinase activity;GO:0005524//ATP binding;GO:0050321//tau-protein kinase activity	GO:0000226//microtubule cytoskeleton organization;GO:0006468//protein phosphorylation;GO:0018105//peptidyl-serine phosphorylation;GO:0030010//establishment of cell polarity;GO:0032092//positive regulation of protein binding;GO:0035331//negative regulation of hippo signaling;GO:0035556//intracellular signal transduction;GO:0036289//peptidyl-serine autophosphorylation
0	BMSK0008147	MTMR8	0.683974	2.11641	8953	849	0.039	0.147	1.62961	7.51665e-48	1.20883e-43	up	myotubularin-related protein 8 isoform X2	Metabolism;Environmental Information Processing;Metabolism	Global and overview maps;Signal transduction;Carbohydrate metabolism	ko01100//Metabolic pathways;ko04070//Phosphatidylinositol signaling system;ko00562//Inositol phosphate metabolism	K18083;K18083;K18083	GO:0005635//nuclear envelope	GO:0004438//phosphatidylinositol-3-phosphatase activity;GO:0004725//protein tyrosine phosphatase activity;GO:0052629//phosphatidylinositol-3,5-bisphosphate 3-phosphatase activity	GO:0010506//regulation of autophagy;GO:0046856//phosphatidylinositol dephosphorylation
0	BMSK0014275	PLEKHG1	0.855488	2.64169	8953	849	0.047	0.163	1.62664	4.42843e-39	7.1218e-35	up	uncharacterized protein LOC101744544	-	-	-	-	GO:0005634//nucleus;GO:0005654//nucleoplasm	GO:0005089//Rho guanyl-nucleotide exchange factor activity	GO:0035023//regulation of Rho protein signal transduction
0	BMSK0005083		0.71948	2.21869	8953	849	0.04	0.148	1.62468	3.16407e-42	5.08846e-38	up	uncharacterized protein LOC101744958 isoform X1	-	-	-	-	-	-	-
0	BMSK0015460	NFIX	1.03318	3.18556	8953	849	0.054	0.201	1.62446	3.08017e-55	4.95354e-51	up	XP 021203972.1 nuclear factor 1 B-type isoform X3	-	-	-	-	GO:0005634//nucleus	GO:0000981//RNA polymerase II transcription factor activity, sequence-specific DNA binding;GO:0003677//DNA binding	GO:0000122//negative regulation of transcription from RNA polymerase II promoter;GO:0006260//DNA replication;GO:0045944//positive regulation of transcription from RNA polymerase II promoter
0	BMSK0015953	Mtss2	2.88238	8.75117	8953	849	0.148	0.436	1.60222	1.82381e-79	2.93306e-75	up	XP 012553156.1 MTSS1-like protein isoform X3	-	-	-	-	GO:0001726//ruffle;GO:0005886//plasma membrane;GO:0030027//lamellipodium;GO:0030864//cortical actin cytoskeleton;GO:0032587//ruffle membrane	GO:0003785//actin monomer binding;GO:0005096//GTPase activator activity;GO:0005546//phosphatidylinositol-4,5-bisphosphate binding;GO:0048365//Rac GTPase binding	GO:0007009//plasma membrane organization;GO:0036120//cellular response to platelet-derived growth factor stimulus;GO:0061024//membrane organization;GO:0090630//activation of GTPase activity;GO:0097178//ruffle assembly;GO:0097581//lamellipodium organization
0	BMSK0013310		1.07698	3.25791	8953	849	0.056	0.178	1.59695	3.61635e-34	5.81582e-30	up	uncharacterized protein LOC105389318 [Plutella xylostella]	-	-	-	-	-	-	-
0	BMSK0011495	CEP104	0.518844	1.56915	8953	849	0.03	0.102	1.59661	2.16317e-25	3.47882e-21	up	centrosomal protein of 104 kDa	-	-	-	-	GO:0000922//spindle pole;GO:0005814//centriole;GO:0005929//cilium	GO:0016594//glycine binding;GO:0016595//glutamate binding;GO:0016596//thienylcyclohexylpiperidine binding	-
0	BMSK0009614		0.92678	2.79927	8953	849	0.051	0.144	1.59475	7.5933e-21	1.22116e-16	up	uncharacterized protein CG3556	-	-	-	-	GO:0005576//extracellular region	GO:0031419//cobalamin binding	GO:0015889//cobalamin transport
0	BMSK0005332	SRRM2	7.93269	23.9154	8953	849	0.317	0.642	1.59206	1.0259e-106	1.64985e-102	up	serine/arginine repetitive matrix protein 2 isoform X7	-	-	-	-	GO:0005634//nucleus;GO:0005654//nucleoplasm;GO:0015030//Cajal body;GO:0016607//nuclear speck;GO:0071007//U2-type catalytic step 2 spliceosome;GO:0071013//catalytic step 2 spliceosome	GO:0003723//RNA binding;GO:0047485//protein N-terminus binding;GO:0070742//C2H2 zinc finger domain binding	GO:0000398//mRNA splicing, via spliceosome
0	BMSK0004511	unc-51	0.644325	1.94132	8953	849	0.038	0.128	1.59118	1.23586e-32	1.98751e-28	up	autophagy related protein ATG1C	Environmental Information Processing;Cellular Processes;Cellular Processes	Signal transduction;Transport and catabolism;Transport and catabolism	ko04150//mTOR signaling pathway;ko04140//Autophagy - animal;ko04136//Autophagy - other eukaryotes	K08269;K08269;K08269	GO:0000407//pre-autophagosomal structure;GO:0005829//cytosol;GO:0016020//membrane;GO:0030424//axon;GO:0043005//neuron projection;GO:0043025//neuronal cell body	GO:0004672//protein kinase activity;GO:0004674//protein serine/threonine kinase activity;GO:0005524//ATP binding;GO:0046872//metal ion binding	GO:0000045//autophagosome assembly;GO:0006468//protein phosphorylation;GO:0006914//autophagy;GO:0007409//axonogenesis;GO:0007411//axon guidance;GO:0008340//determination of adult lifespan;GO:0008361//regulation of cell size;GO:0009792//embryo development ending in birth or egg hatching;GO:0010506//regulation of autophagy;GO:0012501//programmed cell death;GO:0016477//cell migration;GO:0030516//reg…
0	BMSK0014359	DCTN1-p150	0.783656	2.36104	8953	849	0.044	0.155	1.59113	2.27713e-43	3.66208e-39	up	dynactin subunit 1	-	-	-	-	GO:0000776//kinetochore;GO:0005737//cytoplasm;GO:0005813//centrosome;GO:0005818//aster;GO:0005828//kinetochore microtubule;GO:0005869//dynactin complex;GO:0005876//spindle microtubule;GO:0030286//dynein complex;GO:0030496//midbody;GO:0031616//spindle pole centrosome;GO:0061176//type Ib terminal bouton;GO:1904115//axon cytoplasm	GO:0003774//motor activity;GO:0008017//microtubule binding;GO:0045505//dynein intermediate chain binding;GO:0070840//dynein complex binding	GO:0000278//mitotic cell cycle;GO:0001709//cell fate determination;GO:0001751//compound eye photoreceptor cell differentiation;GO:0001754//eye photoreceptor cell differentiation;GO:0006886//intracellular protein transport;GO:0007018//microtubule-based movement;GO:0007349//cellularization;GO:0008090//retrograde axonal transport;GO:0016330//second mitotic wave involved in compound eye morphogenesis…
0	BMSK0009166	Indy	1.54383	4.64626	8953	849	0.084	0.21	1.58955	9.09718e-26	1.46301e-21	up	protein I'm not dead yet isoform X1 [Papilio xuthus]	-	-	-	-	GO:0005886//plasma membrane;GO:0005887//integral component of plasma membrane;GO:0016021//integral component of membrane;GO:0016323//basolateral plasma membrane	GO:0015137//citrate transmembrane transporter activity;GO:0015141//succinate transmembrane transporter activity;GO:0050833//pyruvate transmembrane transporter activity	GO:0006814//sodium ion transport;GO:0006848//pyruvate transport;GO:0008340//determination of adult lifespan;GO:0010889//regulation of sequestering of triglyceride;GO:0015744//succinate transport;GO:0015746//citrate transport
0	BMSK0011796		0.91568	2.7319	8953	849	0.049	0.163	1.57699	2.6693e-35	4.29277e-31	up	XP 004927290.1 uncharacterized protein LOC101742687 isoform X1	-	-	-	-	-	-	-
0	BMSK0004317	Fbxl4	0.601594	1.79337	8953	849	0.032	0.13	1.57581	1.04706e-47	1.68389e-43	up	F-box/LRR-repeat protein 4 isoform X1	-	-	-	-	GO:0005758//mitochondrial intermembrane space;GO:0016607//nuclear speck;GO:0019005//SCF ubiquitin ligase complex	-	GO:0006511//ubiquitin-dependent protein catabolic process;GO:0016567//protein ubiquitination;GO:0031146//SCF-dependent proteasomal ubiquitin-dependent protein catabolic process
0	BMSK0004192	Ubr3	0.562357	1.67611	8953	849	0.032	0.124	1.57556	1.21048e-44	1.9467e-40	up	E3 ubiquitin-protein ligase UBR3-like	-	-	-	-	GO:0000151//ubiquitin ligase complex;GO:0005634//nucleus;GO:0005737//cytoplasm;GO:0005829//cytosol	GO:0008270//zinc ion binding;GO:0061630//ubiquitin protein ligase activity	GO:0016567//protein ubiquitination;GO:0043066//negative regulation of apoptotic process;GO:0045880//positive regulation of smoothened signaling pathway;GO:0051865//protein autoubiquitination;GO:0070936//protein K48-linked ubiquitination;GO:0071596//ubiquitin-dependent protein catabolic process via the N-end rule pathway
0	BMSK0003554	Cubn	0.830398	2.46473	8953	849	0.045	0.153	1.56956	1.65803e-36	2.66644e-32	up	cubilin isoform X1	-	-	-	-	GO:0005737//cytoplasm;GO:0005765//lysosomal membrane;GO:0005768//endosome;GO:0005783//endoplasmic reticulum;GO:0005794//Golgi apparatus;GO:0005798//Golgi-associated vesicle;GO:0005886//plasma membrane;GO:0005903//brush border;GO:0005905//coated pit;GO:0016020//membrane;GO:0016324//apical plasma membrane;GO:0030135//coated vesicle;GO:0030139//endocytic vesicle;GO:0030666//endocytic vesicle membran…	GO:0005509//calcium ion binding;GO:0008144//drug binding;GO:0030492//hemoglobin binding;GO:0031419//cobalamin binding;GO:0038023//signaling receptor activity;GO:0038024//cargo receptor activity;GO:0042802//identical protein binding;GO:0042803//protein homodimerization activity	GO:0001701//in utero embryonic development;GO:0006898//receptor-mediated endocytosis;GO:0007584//response to nutrient;GO:0008203//cholesterol metabolic process;GO:0009617//response to bacterium;GO:0015889//cobalamin transport;GO:0020028//hemoglobin import;GO:0042366//cobalamin catabolic process;GO:0042953//lipoprotein transport;GO:0070207//protein homotrimerization
0	BMSK0009420	bi	5.79916	17.1973	8953	849	0.272	0.391	1.56827	2.7147e-45	4.36578e-41	up	optomotor-blind protein isoform X4	Environmental Information Processing	Signal transduction	ko04013//MAPK signaling pathway - fly	K10176	GO:0005634//nucleus	GO:0000978//RNA polymerase II core promoter proximal region sequence-specific DNA binding;GO:0003677//DNA binding;GO:0003700//transcription factor activity, sequence-specific DNA binding	GO:0000122//negative regulation of transcription from RNA polymerase II promoter;GO:0001745//compound eye morphogenesis;GO:0007472//wing disc morphogenesis;GO:0007476//imaginal disc-derived wing morphogenesis;GO:0035265//organ growth;GO:0048066//developmental pigmentation;GO:0048100//wing disc anterior/posterior pattern formation
0	BMSK0014751	Sec10	2.01328	5.96019	8953	849	0.104	0.28	1.56581	1.24025e-40	1.99458e-36	up	exocyst complex component 5 [Amyelois transitella]	-	-	-	-	GO:0000145//exocyst;GO:0098793//presynapse	GO:0008013//beta-catenin binding	GO:0006887//exocytosis;GO:0006893//Golgi to plasma membrane transport;GO:0007269//neurotransmitter secretion;GO:0015031//protein transport;GO:0016080//synaptic vesicle targeting;GO:0016081//synaptic vesicle docking;GO:0016192//vesicle-mediated transport;GO:0090522//vesicle tethering involved in exocytosis
0	BMSK0001559		1.12103	3.30023	8953	849	0.062	0.174	1.55774	1.94238e-26	3.12373e-22	up	protein Dok-7-like	-	-	-	-	-	-	-
0	BMSK0015610		2.05478	6.04213	8953	849	0.109	0.277	1.55608	1.05728e-35	1.70032e-31	up	uncharacterized protein LOC101735730 isoform X4	-	-	-	-	-	-	-
0	BMSK0004120		1.36609	4.01309	8953	849	0.073	0.245	1.55466	8.34824e-58	1.34256e-53	up	synapse-associated protein of 47 kDa	-	-	-	-	-	-	-
0	BMSK0004951		0.586382	1.72127	8953	849	0.031	0.117	1.55356	1.93354e-36	3.10951e-32	up	-	-	-	-	-	-	-	-
0	BMSK0002529	Mef2	1.30371	3.82675	8953	849	0.071	0.206	1.5535	1.78947e-33	2.87783e-29	up	myocyte enhancing factor 2 isoform A	Environmental Information Processing	Signal transduction	ko04013//MAPK signaling pathway - fly	K09260	GO:0005634//nucleus	GO:0000977//RNA polymerase II regulatory region sequence-specific DNA binding;GO:0001158//enhancer sequence-specific DNA binding;GO:0001228//transcriptional activator activity, RNA polymerase II transcription regulatory region sequence-specific binding;GO:0003677//DNA binding;GO:0046983//protein dimerization activity	GO:0007496//anterior midgut development;GO:0007498//mesoderm development;GO:0007507//heart development;GO:0007517//muscle organ development;GO:0007519//skeletal muscle tissue development;GO:0007520//myoblast fusion;GO:0010468//regulation of gene expression;GO:0016202//regulation of striated muscle tissue development;GO:0019730//antimicrobial humoral response;GO:0019915//lipid storage;GO:0030707//…
0	BMSK0007359	kug	0.629478	1.84535	8953	849	0.036	0.114	1.55167	7.12642e-24	1.14607e-19	up	fat-like cadherin-related tumor suppressor homolog	-	-	-	-	GO:0005886//plasma membrane;GO:0005887//integral component of plasma membrane;GO:0005925//focal adhesion;GO:0009925//basal plasma membrane;GO:0031254//cell trailing edge;GO:0098858//actin-based cell projection	GO:0005509//calcium ion binding;GO:0044877//macromolecular complex binding;GO:0050839//cell adhesion molecule binding	GO:0007156//homophilic cell adhesion via plasma membrane adhesion molecules;GO:0007295//growth of a germarium-derived egg chamber;GO:0007424//open tracheal system development;GO:0007431//salivary gland development;GO:0007440//foregut morphogenesis;GO:0007442//hindgut morphogenesis;GO:0016339//calcium-dependent cell-cell adhesion via plasma membrane cell adhesion molecules;GO:0030950//establishmen…
0	BMSK0002140	CWC25	0.593527	1.73933	8953	849	0.028	0.119	1.55115	9.83852e-45	1.58223e-40	up	pre-mR -splicing factor CWC25 homolog isoform X1 [Amyelois transitella]	-	-	-	-	GO:0005634//nucleus;GO:0005654//nucleoplasm;GO:0016607//nuclear speck;GO:0071006//U2-type catalytic step 1 spliceosome	-	GO:0000398//mRNA splicing, via spliceosome
0	BMSK0013544	ST5	0.594823	1.73544	8953	849	0.034	0.125	1.54477	5.33928e-42	8.58663e-38	up	uncharacterized protein LOC106131024 isoform X1 [Amyelois transitella]	-	-	-	-	GO:0005886//plasma membrane;GO:0005938//cell cortex;GO:0055037//recycling endosome	GO:0017112//Rab guanyl-nucleotide exchange factor activity	GO:0070374//positive regulation of ERK1 and ERK2 cascade
0	BMSK0012197	Csk	0.703771	2.0523	8953	849	0.04	0.148	1.54406	7.6484e-53	1.23002e-48	up	XP 004929673.1 tyrosine-protein kinase CSK isoform X3	-	-	-	-	GO:0005737//cytoplasm;GO:0005886//plasma membrane;GO:0005911//cell-cell junction;GO:0045121//membrane raft	GO:0004713//protein tyrosine kinase activity;GO:0004715//non-membrane spanning protein tyrosine kinase activity;GO:0005524//ATP binding;GO:0016740//transferase activity;GO:0019903//protein phosphatase binding;GO:0034236//protein kinase A catalytic subunit binding;GO:0042802//identical protein binding;GO:0046872//metal ion binding;GO:0070064//proline-rich region binding	GO:0002250//adaptive immune response;GO:0006468//protein phosphorylation;GO:0007420//brain development;GO:0008285//negative regulation of cell proliferation;GO:0010989//negative regulation of low-density lipoprotein particle clearance;GO:0032715//negative regulation of interleukin-6 production;GO:0033673//negative regulation of kinase activity;GO:0034332//adherens junction organization;GO:0035556…
0	BMSK0007730	LMO3	0.78767	2.27553	8953	849	0.042	0.115	1.53054	3.6949e-16	5.94214e-12	up	LIM domain only protein 3 isoform X1 [Amyelois transitella]	-	-	-	-	-	GO:0046872//metal ion binding	-
0	BMSK0005775		0.574805	1.65714	8953	849	0.033	0.111	1.52755	1.65719e-29	2.6651e-25	up	uncharacterized protein LOC101739343	-	-	-	-	-	-	-
0	BMSK0002270	CP66	0.583042	1.67258	8953	849	0.032	0.108	1.5204	3.67248e-26	5.90609e-22	up	cuticular protein RR-2 motif 59 precursor	-	-	-	-	-	GO:0042302//structural constituent of cuticle	-
0	BMSK0005280	if	0.673516	1.93151	8953	849	0.038	0.106	1.51995	2.49126e-16	4.00644e-12	up	integrin alpha-PS2	-	-	-	-	GO:0005886//plasma membrane;GO:0005887//integral component of plasma membrane;GO:0005925//focal adhesion;GO:0008305//integrin complex;GO:0009925//basal plasma membrane;GO:0016324//apical plasma membrane;GO:0016328//lateral plasma membrane;GO:0042383//sarcolemma	GO:0046982//protein heterodimerization activity;GO:0050840//extracellular matrix binding	GO:0007157//heterophilic cell-cell adhesion via plasma membrane cell adhesion molecules;GO:0007160//cell-matrix adhesion;GO:0007229//integrin-mediated signaling pathway;GO:0007298//border follicle cell migration;GO:0007411//axon guidance;GO:0007414//axonal defasciculation;GO:0007419//ventral cord development;GO:0007431//salivary gland development;GO:0007435//salivary gland morphogenesis;GO:000747…
0	BMSK0014673		1.1498	3.28988	8953	849	0.063	0.178	1.51665	2.50724e-27	4.03214e-23	up	XP 012544466.1 uncharacterized protein LOC105841398 isoform X2	-	-	-	-	-	-	-
0	BMSK0011261		0.955239	2.72267	8953	849	0.054	0.172	1.51109	1.02255e-39	1.64446e-35	up	zinc finger protein 608-like isoform X2	-	-	-	-	-	-	-
0	BMSK0008651	Spn88Ea	0.694058	1.96167	8953	849	0.038	0.118	1.49895	1.14198e-24	1.83653e-20	up	serine protease inhibitor 6 isoform X1	-	-	-	-	GO:0005576//extracellular region;GO:0005615//extracellular space	GO:0004867//serine-type endopeptidase inhibitor activity	GO:0002376//immune system process;GO:0010951//negative regulation of endopeptidase activity;GO:0042438//melanin biosynthetic process;GO:0045751//negative regulation of Toll signaling pathway;GO:0045824//negative regulation of innate immune response;GO:0045861//negative regulation of proteolysis;GO:0048526//imaginal disc-derived wing expansion
0	BMSK0006675		0.857072	2.41077	8953	849	0.047	0.143	1.49201	1.66431e-27	2.67654e-23	up	collagen alpha-1(XVIII) chain isoform X3	-	-	-	-	-	-	-
0	BMSK0012494		1.97362	5.55112	8953	849	0.104	0.273	1.49194	5.22616e-37	8.40471e-33	up	serine/threonine-protein kinase DDB G0283821 [Amyelois transitella]	-	-	-	-	-	-	-
0	BMSK0005488	kidins220b	1.45153	4.07541	8953	849	0.079	0.252	1.48937	3.28047e-59	5.27565e-55	up	kinase D-interacting substrate of 220 kDa isoform X1	-	-	-	-	GO:0005770//late endosome;GO:0016021//integral component of membrane;GO:0031902//late endosome membrane	GO:0019887//protein kinase regulator activity;GO:0030165//PDZ domain binding	GO:0007399//nervous system development
0	BMSK0014079	stk10	0.906736	2.54332	8953	849	0.05	0.176	1.48796	2.47011e-55	3.97243e-51	up	serine/threonine-protein kinase 10 [Papilio xuthus]	-	-	-	-	GO:0005737//cytoplasm;GO:0005886//plasma membrane	GO:0004674//protein serine/threonine kinase activity;GO:0005524//ATP binding;GO:0042803//protein homodimerization activity	GO:0007049//cell cycle;GO:0023014//signal transduction by protein phosphorylation;GO:0031098//stress-activated protein kinase signaling cascade;GO:0032147//activation of protein kinase activity;GO:0046777//protein autophosphorylation;GO:2000401//regulation of lymphocyte migration
0	BMSK0003936	osa	2.97174	8.32044	8953	849	0.153	0.441	1.48535	2.57548e-81	4.14189e-77	up	trithorax group protein osa [Amyelois transitella]	-	-	-	-	GO:0005634//nucleus;GO:0005654//nucleoplasm;GO:0035060//brahma complex	GO:0003677//DNA binding	GO:0006338//chromatin remodeling;GO:0006355//regulation of transcription, DNA-templated;GO:0006357//regulation of transcription from RNA polymerase II promoter;GO:0007379//segment specification;GO:0007406//negative regulation of neuroblast proliferation;GO:0007476//imaginal disc-derived wing morphogenesis;GO:0007480//imaginal disc-derived leg morphogenesis;GO:0008586//imaginal disc-derived wing v…
0	BMSK0001585		0.548558	1.53177	8953	849	0.031	0.112	1.48149	2.47224e-39	3.97586e-35	up	uncharacterized protein LOC101743154 isoform X2	-	-	-	-	-	-	-
0	BMSK0008964	Farp2	3.10327	8.64712	8953	849	0.153	0.429	1.47843	2.86012e-74	4.59965e-70	up	FERM, RhoGEF and pleckstrin domain-containing protein 1-like isoform X4	-	-	-	-	GO:0005737//cytoplasm;GO:0005829//cytosol;GO:0005856//cytoskeleton	GO:0005089//Rho guanyl-nucleotide exchange factor activity;GO:0008092//cytoskeletal protein binding;GO:0030676//Rac guanyl-nucleotide exchange factor activity	GO:0007155//cell adhesion;GO:0016322//neuron remodeling;GO:0016601//Rac protein signal transduction;GO:0022405//hair cycle process;GO:0030316//osteoclast differentiation;GO:0031532//actin cytoskeleton reorganization;GO:0033623//regulation of integrin activation;GO:0035023//regulation of Rho protein signal transduction;GO:0071526//semaphorin-plexin signaling pathway;GO:0071800//podosome assembly
0	BMSK0011704	REQ	1.58492	4.41482	8953	849	0.084	0.263	1.47794	1.03328e-56	1.66173e-52	up	XP 012550569.1 uncharacterized protein CG5098	-	-	-	-	GO:0000123//histone acetyltransferase complex;GO:0000790//nuclear chromatin;GO:0005634//nucleus;GO:0005737//cytoplasm;GO:0071565//nBAF complex	GO:0004402//histone acetyltransferase activity;GO:0042393//histone binding;GO:0046872//metal ion binding	GO:0006915//apoptotic process;GO:0007399//nervous system development;GO:0045892//negative regulation of transcription, DNA-templated;GO:0045944//positive regulation of transcription from RNA polymerase II promoter
0	BMSK0008106		0.589473	1.6418	8953	849	0.033	0.104	1.47778	7.62249e-22	1.22585e-17	up	uncharacterized protein LOC101740122 isoform X1	-	-	-	-	-	-	-
0	BMSK0006474	grin2b	0.893618	2.47766	8953	849	0.05	0.164	1.47125	2.18743e-43	3.51782e-39	up	glutamate receptor ionotropic, NMDA 2B-like	Environmental Information Processing	Signaling molecules and interaction	ko04080//Neuroactive ligand-receptor interaction	K05210	GO:0005887//integral component of plasma membrane;GO:0017146//NMDA selective glutamate receptor complex;GO:0030054//cell junction;GO:0045211//postsynaptic membrane	GO:0004972//NMDA glutamate receptor activity;GO:0046872//metal ion binding	GO:0010043//response to zinc ion;GO:0032026//response to magnesium ion;GO:0051290//protein heterotetramerization
0	BMSK0013825		0.62287	1.72148	8953	849	0.034	0.106	1.46664	1.21676e-21	1.95679e-17	up	limbic system-associated membrane protein-like	-	-	-	-	-	-	-
0	BMSK0006342		1.09983	3.03605	8953	849	0.061	0.187	1.46491	2.63989e-41	4.24547e-37	up	supervillin isoform X3	-	-	-	-	-	-	-
0	BMSK0001159	SamDC	1.22541	3.37983	8953	849	0.066	0.188	1.46368	1.463e-32	2.35279e-28	up	S-adenosylmethionine decarboxylase proenzyme isoform X1	Metabolism;Metabolism;Metabolism	Global and overview maps;Amino acid metabolism;Amino acid metabolism	ko01100//Metabolic pathways;ko00270//Cysteine and methionine metabolism;ko00330//Arginine and proline metabolism	K01611;K01611;K01611	GO:0005829//cytosol	GO:0004014//adenosylmethionine decarboxylase activity	GO:0006557//S-adenosylmethioninamine biosynthetic process;GO:0006597//spermine biosynthetic process;GO:0008295//spermidine biosynthetic process;GO:0050829//defense response to Gram-negative bacterium
0	BMSK0002287	Patronin	1.04151	2.85781	8953	849	0.057	0.17	1.45623	9.5132e-34	1.52991e-29	up	patronin isoform X6	-	-	-	-	GO:0005737//cytoplasm;GO:0005813//centrosome;GO:0005819//spindle;GO:0005874//microtubule;GO:0030496//midbody	GO:0005516//calmodulin binding;GO:0008017//microtubule binding;GO:0030507//spectrin binding;GO:0051011//microtubule minus-end binding	GO:0000226//microtubule cytoskeleton organization;GO:0007026//negative regulation of microtubule depolymerization;GO:0031122//cytoplasmic microtubule organization;GO:0031175//neuron projection development;GO:0045167//asymmetric protein localization involved in cell fate determination
0	BMSK0001816	lmo4.1	0.932639	2.55456	8953	849	0.052	0.155	1.45368	3.7099e-33	5.96626e-29	up	hypothetical protein KGM 03125 [Danaus plexippus]	-	-	-	-	-	GO:0003712//transcription cofactor activity;GO:0046872//metal ion binding	GO:0007369//gastrulation;GO:0007498//mesoderm development;GO:0030900//forebrain development;GO:0031076//embryonic camera-type eye development;GO:0045665//negative regulation of neuron differentiation;GO:0045944//positive regulation of transcription from RNA polymerase II promoter
0	BMSK0013747	Sos	1.03886	2.84096	8953	849	0.057	0.19	1.45137	4.34607e-52	6.98935e-48	up	protein son of sevenless	Environmental Information Processing;Environmental Information Processing;Environmental Information Processing;Organismal Systems	Signal transduction;Signal transduction;Signal transduction;Development	ko04013//MAPK signaling pathway - fly;ko04150//mTOR signaling pathway;ko04068//FoxO signaling pathway;ko04320//Dorso-ventral axis formation	K03099;K03099;K03099;K03099	GO:0000786//nucleosome;GO:0005829//cytosol;GO:0031234//extrinsic component of cytoplasmic side of plasma membrane;GO:0035997//rhabdomere microvillus membrane	GO:0003677//DNA binding;GO:0005088//Ras guanyl-nucleotide exchange factor activity;GO:0030676//Rac guanyl-nucleotide exchange factor activity;GO:0046982//protein heterodimerization activity	GO:0007173//epidermal growth factor receptor signaling pathway;GO:0007264//small GTPase mediated signal transduction;GO:0007426//tracheal outgrowth, open tracheal system;GO:0007427//epithelial cell migration, open tracheal system;GO:0007465//R7 cell fate commitment;GO:0007480//imaginal disc-derived leg morphogenesis;GO:0008293//torso signaling pathway;GO:0008543//fibroblast growth factor receptor…
0	BMSK0005463	LEB3	1.01008	2.7609	8953	849	0.054	0.166	1.45066	7.91309e-34	1.27258e-29	up	ebocin 3=antibacterial peptide [Bombyx mori=silkworms, larvae, Peptide, 32 aa]	-	-	-	-	GO:0005576//extracellular region	-	GO:0042742//defense response to bacterium;GO:0045087//innate immune response
0	BMSK0004259		0.683725	1.86274	8953	849	0.037	0.127	1.44594	1.30617e-37	2.10058e-33	up	-	-	-	-	-	-	-	-
0	BMSK0003711	lap	0.996528	2.68779	8953	849	0.055	0.167	1.43144	4.52089e-35	7.27049e-31	up	ANTH domain	-	-	-	-	GO:0005794//Golgi apparatus;GO:0005886//plasma membrane;GO:0005905//coated pit;GO:0008021//synaptic vesicle;GO:0030136//clathrin-coated vesicle;GO:0042734//presynaptic membrane	GO:0000149//SNARE binding;GO:0005545//1-phosphatidylinositol binding;GO:0005546//phosphatidylinositol-4,5-bisphosphate binding;GO:0030276//clathrin binding;GO:0032050//clathrin heavy chain binding	GO:0006897//endocytosis;GO:0006898//receptor-mediated endocytosis;GO:0006900//membrane budding;GO:0007268//synaptic transmission;GO:0007270//neuron-neuron synaptic transmission;GO:0016185//synaptic vesicle budding from presynaptic endocytic zone membrane;GO:0042331//phototaxis;GO:0048268//clathrin coat assembly;GO:0048488//synaptic vesicle endocytosis;GO:0048489//synaptic vesicle transport;GO:007…
0	BMSK0008593	sick	1.34556	3.62228	8953	849	0.073	0.203	1.4287	2.69728e-34	4.33777e-30	up	protein sickie isoform X2	-	-	-	-	-	GO:0005524//ATP binding	GO:0007015//actin filament organization;GO:0007399//nervous system development;GO:0007409//axonogenesis;GO:0045087//innate immune response;GO:0050829//defense response to Gram-negative bacterium
0	BMSK0012488	Tet	6.24782	16.8143	8953	849	0.293	0.591	1.42826	2.83367e-82	4.55711e-78	up	CXXC zinc finger domain	-	-	-	-	GO:0005634//nucleus	GO:0003677//DNA binding;GO:0005506//iron ion binding;GO:0008270//zinc ion binding;GO:0035514//DNA demethylase activity;GO:0035516//oxidative DNA demethylase activity;GO:0070579//methylcytosine dioxygenase activity	GO:0006211//5-methylcytosine catabolic process;GO:0007281//germ cell development;GO:0009451//RNA modification;GO:0035511//oxidative DNA demethylation;GO:0045944//positive regulation of transcription from RNA polymerase II promoter;GO:0070989//oxidative demethylation;GO:0080111//DNA demethylation;GO:1901537//positive regulation of DNA demethylation
0	BMSK0013858		1.01699	2.72373	8953	849	0.055	0.143	1.42128	4.66551e-18	7.50307e-14	up	-	-	-	-	-	-	-	-
0	BMSK0007794	TEAD4	1.8647	4.99254	8953	849	0.097	0.285	1.42083	4.72984e-55	7.60653e-51	up	transcriptional enhancer factor TEF-1	Environmental Information Processing;Environmental Information Processing	Signal transduction;Signal transduction	ko04391//Hippo signaling pathway -fly;ko04392//Hippo signaling pathway - multiple species	K09448;K09448	GO:0005634//nucleus;GO:0005654//nucleoplasm;GO:0005667//transcription factor complex	GO:0000981//RNA polymerase II transcription factor activity, sequence-specific DNA binding;GO:0001085//RNA polymerase II transcription factor binding;GO:0003700//transcription factor activity, sequence-specific DNA binding;GO:0043565//sequence-specific DNA binding;GO:0044212//transcription regulatory region DNA binding	GO:0001501//skeletal system development;GO:0006357//regulation of transcription from RNA polymerase II promoter;GO:0006367//transcription initiation from RNA polymerase II promoter;GO:0007517//muscle organ development;GO:0035329//hippo signaling;GO:0045944//positive regulation of transcription from RNA polymerase II promoter
0	BMSK0011643		0.89733	2.39498	8953	849	0.048	0.153	1.4163	7.30304e-37	1.17448e-32	up	-	-	-	-	-	-	-	-
0	BMSK0007964	Hmcn1	3.2457	8.63847	8953	849	0.165	0.373	1.41225	3.12534e-42	5.02617e-38	up	uncharacterized protein LOC101739490	-	-	-	-	-	-	-
0	BMSK0010701	beta-Spec	1.25803	3.34263	8953	849	0.07	0.208	1.40981	6.02216e-45	9.68484e-41	up	-	-	-	-	-	GO:0005886//plasma membrane;GO:0008091//spectrin;GO:0016327//apicolateral plasma membrane;GO:0016328//lateral plasma membrane;GO:0030424//axon;GO:0031594//neuromuscular junction;GO:0045169//fusome;GO:0045170//spectrosome	GO:0003779//actin binding;GO:0005200//structural constituent of cytoskeleton;GO:0005516//calmodulin binding;GO:0005546//phosphatidylinositol-4,5-bisphosphate binding;GO:0008017//microtubule binding;GO:0008092//cytoskeletal protein binding;GO:0030506//ankyrin binding	GO:0007009//plasma membrane organization;GO:0007026//negative regulation of microtubule depolymerization;GO:0007274//neuromuscular synaptic transmission;GO:0007399//nervous system development;GO:0007409//axonogenesis;GO:0007411//axon guidance;GO:0016199//axon midline choice point recognition;GO:0042062//long-term strengthening of neuromuscular junction;GO:0048790//maintenance of presynaptic activ…
0	BMSK0001014	AhcyL1	0.641447	1.699	8953	849	0.036	0.117	1.40529	1.39421e-34	2.24217e-30	up	putative adenosylhomocysteinase 3 isoform X1	Metabolism;Metabolism	Global and overview maps;Amino acid metabolism	ko01100//Metabolic pathways;ko00270//Cysteine and methionine metabolism	K01251;K01251	GO:0005829//cytosol	-	GO:0006730//one-carbon metabolic process;GO:0019510//S-adenosylhomocysteine catabolic process;GO:0033353//S-adenosylmethionine cycle
0	BMSK0005286	osp	3.52119	9.26525	8953	849	0.178	0.399	1.39577	1.77327e-45	2.85178e-41	up	protein outspread-like isoform X2	-	-	-	-	-	-	-
0	BMSK0009534	KCNK5	6.0456	15.9065	8953	849	0.267	0.522	1.39566	8.29703e-61	1.33433e-56	up	TWiK family of potassium channels protein 7, partial	-	-	-	-	GO:0005887//integral component of plasma membrane	GO:0005249//voltage-gated potassium channel activity;GO:0005267//potassium channel activity;GO:0022841//potassium ion leak channel activity	GO:0006813//potassium ion transport;GO:0007588//excretion;GO:0030322//stabilization of membrane potential;GO:0034765//regulation of ion transmembrane transport;GO:0071805//potassium ion transmembrane transport
0	BMSK0005960		1.51243	3.96766	8953	849	0.08	0.251	1.39142	1.0742e-60	1.72752e-56	up	zinc finger protein 239-like	-	-	-	-	-	-	-
0	BMSK0007512		1.03013	2.70206	8953	849	0.057	0.167	1.39123	1.89087e-33	3.04089e-29	up	-	-	-	-	-	-	-	-
0	BMSK0008126	pacsin2	0.880575	2.30804	8953	849	0.048	0.155	1.39015	5.60359e-43	9.01169e-39	up	Fes/CIP4, and EFC/F-BAR homology domain	-	-	-	-	GO:0005769//early endosome;GO:0005856//cytoskeleton;GO:0005901//caveola;GO:0030659//cytoplasmic vesicle membrane;GO:0032587//ruffle membrane;GO:0055038//recycling endosome membrane	GO:0070300//phosphatidic acid binding	GO:0006897//endocytosis;GO:0030036//actin cytoskeleton organization;GO:0070836//caveola assembly;GO:0097320//membrane tubulation
0	BMSK0008306	rg	1.05794	2.76309	8953	849	0.059	0.177	1.38503	4.52762e-39	7.28133e-35	up	neurobeachin-like	-	-	-	-	GO:0005737//cytoplasm;GO:0016021//integral component of membrane;GO:0043025//neuronal cell body;GO:0043204//perikaryon	GO:0051018//protein kinase A binding	GO:0007528//neuromuscular junction development;GO:0007614//short-term memory;GO:0008355//olfactory learning;GO:0016319//mushroom body development;GO:0042462//eye photoreceptor cell development;GO:0042675//compound eye cone cell differentiation
0	BMSK0000044	KLF6	1.61365	4.20765	8953	849	0.086	0.221	1.38269	3.56046e-30	5.72593e-26	up	hypothetical protein KGM 08807 [Danaus plexippus]	-	-	-	-	GO:0001650//fibrillar center;GO:0005634//nucleus;GO:0005730//nucleolus;GO:0005829//cytosol;GO:0043231//intracellular membrane-bounded organelle	GO:0000978//RNA polymerase II core promoter proximal region sequence-specific DNA binding;GO:0000981//RNA polymerase II transcription factor activity, sequence-specific DNA binding;GO:0001228//transcriptional activator activity, RNA polymerase II transcription regulatory region sequence-specific binding;GO:0003690//double-stranded DNA binding;GO:0046872//metal ion binding	GO:0006357//regulation of transcription from RNA polymerase II promoter;GO:0019221//cytokine-mediated signaling pathway;GO:0030183//B cell differentiation;GO:0045893//positive regulation of transcription, DNA-templated;GO:0045944//positive regulation of transcription from RNA polymerase II promoter
0	BMSK0001373		0.871848	2.27028	8953	849	0.048	0.143	1.38072	4.1554e-30	6.68272e-26	up	homeobox protein 5 isoform X8	-	-	-	-	-	-	-
0	BMSK0012714	sif	1.25555	3.26014	8953	849	0.069	0.193	1.37661	2.51985e-33	4.05242e-29	up	XP 021207514.1 protein still life, isoform SIF type 1	-	-	-	-	GO:0030054//cell junction;GO:0045202//synapse	GO:0030676//Rac guanyl-nucleotide exchange factor activity	GO:0030036//actin cytoskeleton organization;GO:0035023//regulation of Rho protein signal transduction;GO:0035556//intracellular signal transduction;GO:0043087//regulation of GTPase activity;GO:0050770//regulation of axonogenesis;GO:0050803//regulation of synapse structure or activity;GO:0051491//positive regulation of filopodium assembly
0	BMSK0014076	Tnks	0.716215	1.85928	8953	849	0.04	0.124	1.37628	1.22813e-31	1.97508e-27	up	tankyrase-2 [Amyelois transitella]	-	-	-	-	GO:0005634//nucleus;GO:0005737//cytoplasm	GO:0003950//NAD+ ADP-ribosyltransferase activity;GO:0046872//metal ion binding;GO:0097110//scaffold protein binding	GO:0006471//protein ADP-ribosylation;GO:0070198//protein localization to chromosome, telomeric region;GO:0070212//protein poly-ADP-ribosylation;GO:0090263//positive regulation of canonical Wnt signaling pathway;GO:0090364//regulation of proteasome assembly;GO:1904355//positive regulation of telomere capping;GO:2000060//positive regulation of protein ubiquitination involved in ubiquitin-dependent …
0	BMSK0013427	TANC2	2.20388	5.71408	8953	849	0.116	0.247	1.37447	3.16944e-23	5.0971e-19	up	protein TANC2	-	-	-	-	-	-	GO:0001701//in utero embryonic development
0	BMSK0012441	CNK3/IPCEF1	0.933634	2.41106	8953	849	0.052	0.159	1.36874	1.63462e-37	2.6288e-33	up	XP 021203490.1 mental retardation GTPase activating protein homolog 4 isoform X3	Environmental Information Processing	Signal transduction	ko04013//MAPK signaling pathway - fly	K17536	GO:0005737//cytoplasm;GO:0016020//membrane	-	GO:0009966//regulation of signal transduction;GO:2001114//positive regulation of cellular response to hepatocyte growth factor stimulus
0	BMSK0010900	pk	0.977037	2.52292	8953	849	0.053	0.146	1.36861	4.12513e-25	6.63404e-21	up	protein prickle-like	Environmental Information Processing	Signal transduction	ko04310//Wnt signaling pathway	K04511	GO:0005886//plasma membrane	GO:0008270//zinc ion binding	GO:0001736//establishment of planar polarity;GO:0007164//establishment of tissue polarity;GO:0009948//anterior/posterior axis specification
0	BMSK0007800		0.744627	1.92124	8953	849	0.04	0.104	1.36745	4.0013e-14	6.4349e-10	up	CD151 antigen-like isoform X1	-	-	-	-	-	-	-
0	BMSK0000247	Rdl	1.00461	2.58819	8953	849	0.056	0.157	1.3653	2.08648e-28	3.35548e-24	up	Neurotransmitter-gated ion-channel transmembrane region	-	-	-	-	GO:0030054//cell junction;GO:0030285//integral component of synaptic vesicle membrane;GO:0034707//chloride channel complex;GO:0045211//postsynaptic membrane	GO:0004890//GABA-A receptor activity;GO:0005230//extracellular ligand-gated ion channel activity;GO:0005254//chloride channel activity;GO:0008503//benzodiazepine receptor activity	GO:0001505//regulation of neurotransmitter levels;GO:0006836//neurotransmitter transport;GO:0007214//gamma-aminobutyric acid signaling pathway
0	BMSK0014580		0.972101	2.50099	8953	849	0.049	0.151	1.36332	5.75263e-32	9.25137e-28	up	KWMTBOMO15004	-	-	-	-	-	-	-
0	BMSK0001341	Cyb5r4	0.782841	2.01246	8953	849	0.043	0.138	1.36217	5.21417e-38	8.38543e-34	up	cytochrome b5 reductase 4 isoform X1 [Amyelois transitella]	Metabolism	Carbohydrate metabolism	ko00520//Amino sugar and nucleotide sugar metabolism	K00326	GO:0005737//cytoplasm;GO:0005783//endoplasmic reticulum;GO:0048471//perinuclear region of cytoplasm	GO:0003958//NADPH-hemoprotein reductase activity;GO:0004128//cytochrome-b5 reductase activity, acting on NAD(P)H;GO:0016174//NAD(P)H oxidase activity;GO:0016653//oxidoreductase activity, acting on NAD(P)H, heme protein as acceptor;GO:0020037//heme binding;GO:0046872//metal ion binding;GO:0050660//flavin adenine dinucleotide binding	GO:0006091//generation of precursor metabolites and energy;GO:0006739//NADP metabolic process;GO:0006801//superoxide metabolic process;GO:0030073//insulin secretion;GO:0042168//heme metabolic process;GO:0042593//glucose homeostasis;GO:0046677//response to antibiotic;GO:0048468//cell development;GO:0055114//oxidation-reduction process
0	BMSK0005080		1.81158	4.65682	8953	849	0.097	0.266	1.3621	1.35429e-46	2.17798e-42	up	-	-	-	-	-	-	-	-
0	BMSK0004670		1.91011	4.86611	8953	849	0.1	0.254	1.34911	5.58952e-37	8.98907e-33	up	Down syndrome cell adhesion molecule-like protein 1 homolog isoform X1 [Papilio xuthus]	-	-	-	-	-	-	-
0	BMSK0002963	KIF21B	0.726847	1.84949	8953	849	0.04	0.132	1.3474	5.64269e-41	9.07458e-37	up	kinesin-like protein KIF21B isoform X4	-	-	-	-	GO:0005871//kinesin complex;GO:0005874//microtubule;GO:0030425//dendrite;GO:0030426//growth cone;GO:0031410//cytoplasmic vesicle	GO:0003777//microtubule motor activity;GO:0005524//ATP binding;GO:0008017//microtubule binding;GO:0016887//ATPase activity	GO:0007018//microtubule-based movement
0	BMSK0003271	Doa	1.93109	4.90901	8953	849	0.102	0.313	1.34602	3.05452e-80	4.91229e-76	up	probable serine/threonine-protein kinase dyrk2 isoform X1	-	-	-	-	GO:0005634//nucleus;GO:0005737//cytoplasm;GO:0005783//endoplasmic reticulum;GO:0005829//cytosol	GO:0004672//protein kinase activity;GO:0004674//protein serine/threonine kinase activity;GO:0004712//protein serine/threonine/tyrosine kinase activity;GO:0004713//protein tyrosine kinase activity;GO:0005524//ATP binding;GO:0016301//kinase activity	GO:0000381//regulation of alternative mRNA splicing, via spliceosome;GO:0002225//positive regulation of antimicrobial peptide production;GO:0006468//protein phosphorylation;GO:0007350//blastoderm segmentation;GO:0007399//nervous system development;GO:0007548//sex differentiation;GO:0007601//visual perception;GO:0009306//protein secretion;GO:0010508//positive regulation of autophagy;GO:0018993//so…
0	BMSK0013625	BRSK2	0.606822	1.54054	8953	849	0.035	0.108	1.34409	1.37196e-31	2.20639e-27	up	serine/threonine-protein kinase BRSK2	-	-	-	-	GO:0005634//nucleus;GO:0005737//cytoplasm;GO:0005783//endoplasmic reticulum;GO:0005813//centrosome;GO:0048471//perinuclear region of cytoplasm	GO:0000287//magnesium ion binding;GO:0004674//protein serine/threonine kinase activity;GO:0005524//ATP binding;GO:0019901//protein kinase binding;GO:0048156//tau protein binding;GO:0050321//tau-protein kinase activity;GO:0051117//ATPase binding;GO:0060590//ATPase regulator activity	GO:0000086//G2/M transition of mitotic cell cycle;GO:0006468//protein phosphorylation;GO:0006887//exocytosis;GO:0007409//axonogenesis;GO:0010975//regulation of neuron projection development;GO:0018105//peptidyl-serine phosphorylation;GO:0030010//establishment of cell polarity;GO:0030182//neuron differentiation;GO:0031532//actin cytoskeleton reorganization;GO:0035556//intracellular signal transduc…
0	BMSK0008968	ANO4	2.3478	5.94773	8953	849	0.122	0.316	1.34103	3.41981e-47	5.49974e-43	up	anoctamin-1 isoform X2	-	-	-	-	GO:0005886//plasma membrane;GO:0016021//integral component of membrane	GO:0005229//intracellular calcium activated chloride channel activity;GO:0017128//phospholipid scramblase activity;GO:0046983//protein dimerization activity	GO:0006821//chloride transport;GO:0034220//ion transmembrane transport;GO:0061589//calcium activated phosphatidylserine scrambling;GO:0061590//calcium activated phosphatidylcholine scrambling;GO:0061591//calcium activated galactosylceramide scrambling
0	BMSK0011640		0.831381	2.10215	8953	849	0.047	0.144	1.33828	7.8551e-40	1.26326e-35	up	uncharacterized protein LOC101743310 isoform X3	-	-	-	-	-	-	-
0	BMSK0003204		0.660977	1.66541	8953	849	0.036	0.108	1.33321	5.40519e-26	8.69263e-22	up	uncharacterized protein LOC110385041 isoform X2	-	-	-	-	-	-	-
0	BMSK0014123	Ide	0.938068	2.36099	8953	849	0.052	0.163	1.33162	4.22172e-47	6.78938e-43	up	XP 021203772.1 insulin-degrading enzyme isoform X2	-	-	-	-	GO:0005737//cytoplasm;GO:0005739//mitochondrion;GO:0005777//peroxisome;GO:0005886//plasma membrane	GO:0004222//metalloendopeptidase activity;GO:0046872//metal ion binding	GO:0002021//response to dietary excess;GO:0008340//determination of adult lifespan;GO:0014067//negative regulation of phosphatidylinositol 3-kinase signaling;GO:0045089//positive regulation of innate immune response;GO:0045926//negative regulation of growth;GO:0046662//regulation of oviposition;GO:0048638//regulation of developmental growth;GO:0050829//defense response to Gram-negative bacterium;…
0	BMSK0012540		0.619536	1.55915	8953	849	0.034	0.108	1.3315	3.02461e-32	4.86418e-28	up	R -directed D polymerase from mobile element jockey-like [Plutella xylostella]	Metabolism;Metabolism;Metabolism;Metabolism	Global and overview maps;Nucleotide metabolism;Energy metabolism;Metabolism of other amino acids	ko01100//Metabolic pathways;ko00230//Purine metabolism;ko00920//Sulfur metabolism;ko00450//Selenocompound metabolism	K13811;K13811;K13811;K13811	-	GO:0004020//adenylylsulfate kinase activity;GO:0004781//sulfate adenylyltransferase (ATP) activity;GO:0005524//ATP binding;GO:0016779//nucleotidyltransferase activity	GO:0000103//sulfate assimilation
0	BMSK0014195	Rtf1	2.15723	5.42632	8953	849	0.107	0.309	1.33079	3.85156e-61	6.19407e-57	up	R polymerase-associated protein Rtf1-like isoform X1 [Plutella xylostella]	-	-	-	-	GO:0005634//nucleus;GO:0016593//Cdc73/Paf1 complex;GO:0035327//transcriptionally active chromatin	GO:0003677//DNA binding;GO:0042800//histone methyltransferase activity (H3-K4 specific);GO:1990269//RNA polymerase II C-terminal domain phosphoserine binding	GO:0006368//transcription elongation from RNA polymerase II promoter;GO:0007219//Notch signaling pathway;GO:0045893//positive regulation of transcription, DNA-templated;GO:0051568//histone H3-K4 methylation;GO:0051571//positive regulation of histone H3-K4 methylation
0	BMSK0010536		1.34132	3.37356	8953	849	0.071	0.207	1.33062	1.41752e-42	2.27966e-38	up	XP 012547559.2 uncharacterized protein CG43867	-	-	-	-	GO:0005856//cytoskeleton	-	-
0	BMSK0011678		0.858232	2.14772	8953	849	0.048	0.148	1.32337	1.03974e-41	1.67211e-37	up	uncharacterized protein LOC101744460 isoform X1	-	-	-	-	-	-	-
0	BMSK0002291		6.73805	16.8577	8953	849	0.314	0.559	1.32301	1.31795e-61	2.11953e-57	up	leucine-rich repeat-containing G-protein coupled receptor 5	-	-	-	-	-	-	-
0	BMSK0005981	vret	4.96203	12.4053	8953	849	0.239	0.517	1.32196	1.90992e-61	3.07153e-57	up	uncharacterized protein LOC101739668 isoform X4	-	-	-	-	GO:0005737//cytoplasm;GO:0043186//P granule;GO:0070725//Yb body	-	GO:0007293//germarium-derived egg chamber formation;GO:0010526//negative regulation of transposition, RNA-mediated;GO:0034587//piRNA metabolic process;GO:0048477//oogenesis;GO:0051321//meiotic cell cycle;GO:0060966//regulation of gene silencing by RNA
0	BMSK0012486	Tet	6.38522	15.9626	8953	849	0.293	0.58	1.32189	2.19124e-67	3.52395e-63	up	XP 021202701.1 D N6-methyl adenine demethylase isoform X1	-	-	-	-	GO:0005634//nucleus	GO:0003677//DNA binding;GO:0005506//iron ion binding;GO:0008270//zinc ion binding;GO:0035514//DNA demethylase activity;GO:0035516//oxidative DNA demethylase activity;GO:0070579//methylcytosine dioxygenase activity	GO:0006211//5-methylcytosine catabolic process;GO:0007281//germ cell development;GO:0009451//RNA modification;GO:0035511//oxidative DNA demethylation;GO:0045944//positive regulation of transcription from RNA polymerase II promoter;GO:0070989//oxidative demethylation;GO:0080111//DNA demethylation;GO:1901537//positive regulation of DNA demethylation
0	BMSK0014225	PTK7	0.694719	1.7299	8953	849	0.039	0.12	1.31619	3.72077e-33	5.98375e-29	up	tyrosine-protein kinase-like otk	-	-	-	-	GO:0005887//integral component of plasma membrane;GO:0005911//cell-cell junction;GO:0005925//focal adhesion	GO:0004672//protein kinase activity;GO:0005524//ATP binding;GO:1904929//coreceptor activity involved in Wnt signaling pathway, planar cell polarity pathway	GO:0001736//establishment of planar polarity;GO:0003281//ventricular septum development;GO:0003401//axis elongation;GO:0007155//cell adhesion;GO:0007165//signal transduction;GO:0010976//positive regulation of neuron projection development;GO:0016477//cell migration;GO:0031532//actin cytoskeleton reorganization;GO:0042060//wound healing;GO:0045198//establishment of epithelial cell apical/basal pol…
0	BMSK0015012	NRXN1	0.977257	2.427	8953	849	0.055	0.159	1.31237	7.0676e-36	1.13661e-31	up	XP 021202293.1 neurexin-1 isoform X4	-	-	-	-	GO:0005730//nucleolus;GO:0005783//endoplasmic reticulum;GO:0005886//plasma membrane;GO:0005887//integral component of plasma membrane;GO:0009986//cell surface;GO:0030054//cell junction;GO:0031965//nuclear membrane;GO:0031982//vesicle;GO:0032991//macromolecular complex;GO:0042734//presynaptic membrane;GO:0043025//neuronal cell body	GO:0005246//calcium channel regulator activity;GO:0005509//calcium ion binding;GO:0033130//acetylcholine receptor binding;GO:0038023//signaling receptor activity;GO:0050839//cell adhesion molecule binding;GO:0097109//neuroligin family protein binding	GO:0007158//neuron cell-cell adhesion;GO:0007268//synaptic transmission;GO:0007269//neurotransmitter secretion;GO:0007411//axon guidance;GO:0007416//synapse assembly;GO:0007612//learning;GO:0030534//adult behavior;GO:0035176//social behavior;GO:0042297//vocal learning;GO:0050885//neuromuscular process controlling balance;GO:0051965//positive regulation of synapse assembly;GO:0051968//positive reg…
0	BMSK0015599	IQSEC1	1.65171	4.08638	8953	849	0.087	0.245	1.30686	6.17701e-48	9.93387e-44	up	XP 021201826.1 IQ motif and SEC7 domain-containing protein 1 isoform X1	Cellular Processes	Transport and catabolism	ko04144//Endocytosis	K12495	GO:0005730//nucleolus;GO:0005737//cytoplasm;GO:0016020//membrane;GO:0043231//intracellular membrane-bounded organelle	GO:0005086//ARF guanyl-nucleotide exchange factor activity;GO:0008289//lipid binding	GO:0030036//actin cytoskeleton organization;GO:0032012//regulation of ARF protein signal transduction;GO:0043547//positive regulation of GTPase activity;GO:0051549//positive regulation of keratinocyte migration;GO:1903393//positive regulation of adherens junction organization
0	BMSK0014453	SPTBN5	2.23067	5.50628	8953	849	0.12	0.312	1.3036	1.05881e-50	1.70279e-46	up	spectrin beta chain, non-erythrocytic 5	-	-	-	-	GO:0005737//cytoplasm;GO:0005815//microtubule organizing center;GO:0005829//cytosol;GO:0008091//spectrin;GO:0016020//membrane;GO:0031941//filamentous actin;GO:0032391//photoreceptor connecting cilium;GO:0097381//photoreceptor disc membrane	GO:0003779//actin binding;GO:0019894//kinesin binding;GO:0030507//spectrin binding;GO:0032029//myosin tail binding;GO:0034452//dynactin binding;GO:0043621//protein self-association;GO:0045505//dynein intermediate chain binding	GO:0000165//MAPK cascade;GO:0006888//ER to Golgi vesicle-mediated transport;GO:0007030//Golgi organization;GO:0007041//lysosomal transport;GO:0007411//axon guidance;GO:0030036//actin cytoskeleton organization;GO:0051260//protein homooligomerization;GO:0051693//actin filament capping
0	BMSK0008820	RasGAP1	1.0646	2.62227	8953	849	0.06	0.17	1.30051	3.57046e-36	5.74201e-32	up	GTPase-activating protein isoform X2	Environmental Information Processing	Signal transduction	ko04013//MAPK signaling pathway - fly	K12380	GO:0005886//plasma membrane	GO:0005096//GTPase activator activity;GO:0046872//metal ion binding	GO:0000278//mitotic cell cycle;GO:0007062//sister chromatid cohesion;GO:0007476//imaginal disc-derived wing morphogenesis;GO:0008595//anterior/posterior axis specification, embryo;GO:0016321//female meiosis chromosome segregation;GO:0030948//negative regulation of vascular endothelial growth factor receptor signaling pathway;GO:0035556//intracellular signal transduction;GO:0042059//negative regul…
0	BMSK0011726		0.81258	1.99419	8953	849	0.043	0.125	1.29522	1.86846e-26	3.00485e-22	up	-	-	-	-	-	-	-	-
0	BMSK0010229	Caskin1	3.54381	8.65776	8953	849	0.183	0.39	1.28869	2.62449e-39	4.2207e-35	up	caskin-2 isoform X2	-	-	-	-	GO:0005737//cytoplasm;GO:0016020//membrane	GO:0019904//protein domain specific binding	GO:0007165//signal transduction
0	BMSK0005000		2.43779	5.93775	8953	849	0.125	0.309	1.28434	3.5251e-43	5.66907e-39	up	C-Cbl-associated protein isoform A [Operophtera brumata]	-	-	-	-	-	-	-
0	BMSK0006135	Dcr-1	0.79368	1.93197	8953	849	0.044	0.139	1.28344	4.24134e-44	6.82092e-40	up	Transposon Tf2-8 polyprotein [Thelohanellus kitauei]	-	-	-	-	GO:0005634//nucleus;GO:0005737//cytoplasm;GO:0016442//RISC complex;GO:0035068//micro-ribonucleoprotein complex;GO:0070578//RISC-loading complex	GO:0003725//double-stranded RNA binding;GO:0003727//single-stranded RNA binding;GO:0004386//helicase activity;GO:0004525//ribonuclease III activity;GO:0004530//deoxyribonuclease I activity;GO:0005524//ATP binding;GO:0016443//bidentate ribonuclease III activity;GO:0046872//metal ion binding;GO:0070883//pre-miRNA binding	GO:0006309//apoptotic DNA fragmentation;GO:0007279//pole cell formation;GO:0007294//germarium-derived oocyte fate determination;GO:0007367//segment polarity determination;GO:0016246//RNA interference;GO:0030422//production of siRNA involved in RNA interference;GO:0030727//germarium-derived female germ-line cyst formation;GO:0031054//pre-miRNA processing;GO:0033227//dsRNA transport;GO:0035087//siR…
0	BMSK0006335	cdk14	0.730772	1.77685	8953	849	0.041	0.122	1.28183	1.52213e-33	2.44789e-29	up	cyclin-dependent kinase 14	-	-	-	-	GO:0000308//cytoplasmic cyclin-dependent protein kinase holoenzyme complex;GO:0005886//plasma membrane	GO:0004693//cyclin-dependent protein serine/threonine kinase activity;GO:0005524//ATP binding	GO:0000086//G2/M transition of mitotic cell cycle;GO:0016055//Wnt signaling pathway;GO:0051301//cell division;GO:0060828//regulation of canonical Wnt signaling pathway
0	BMSK0000440		1.02236	2.48194	8953	849	0.056	0.161	1.27957	1.78472e-37	2.87019e-33	up	Period protein 2/3C-terminal region	-	-	-	-	-	-	-
0	BMSK0011207		1.26868	3.07457	8953	849	0.069	0.204	1.27706	2.59078e-50	4.16649e-46	up	G protein alpha subunit Go isoform 2	-	-	-	-	-	GO:0003924//GTPase activity;GO:0005525//GTP binding;GO:0031683//G-protein beta/gamma-subunit complex binding;GO:0046872//metal ion binding	GO:0007188//adenylate cyclase-modulating G-protein coupled receptor signaling pathway
0	BMSK0010275	Axn	2.84736	6.8943	8953	849	0.146	0.347	1.27578	1.97365e-43	3.17403e-39	up	XP 012551265.1 axin isoform X1	Environmental Information Processing	Signal transduction	ko04310//Wnt signaling pathway	K02157	GO:0005634//nucleus;GO:0005737//cytoplasm;GO:0005829//cytosol;GO:0005886//plasma membrane;GO:0030877//beta-catenin destruction complex	GO:0005102//receptor binding;GO:0008013//beta-catenin binding;GO:0019901//protein kinase binding;GO:0030159//receptor signaling complex scaffold activity;GO:0032947//protein complex scaffold	GO:0007367//segment polarity determination;GO:0007450//dorsal/ventral pattern formation, imaginal disc;GO:0007455//eye-antennal disc morphogenesis;GO:0007507//heart development;GO:0007623//circadian rhythm;GO:0008587//imaginal disc-derived wing margin morphogenesis;GO:0010941//regulation of cell death;GO:0016055//Wnt signaling pathway;GO:0030707//ovarian follicle cell development;GO:0032436//posi…
0	BMSK0003873		1.48927	3.593	8953	849	0.077	0.207	1.27059	1.0208e-35	1.64165e-31	up	uncharacterized protein LOC101744302	-	-	-	-	-	-	-
0	BMSK0005613	Gyc76C	0.650319	1.56481	8953	849	0.037	0.11	1.26676	2.47726e-31	3.98393e-27	up	guanylate cyclase 32E-like	Metabolism	Nucleotide metabolism	ko00230//Purine metabolism	K01769	GO:0005886//plasma membrane;GO:0005887//integral component of plasma membrane	GO:0001653//peptide receptor activity;GO:0004383//guanylate cyclase activity;GO:0005524//ATP binding;GO:0005525//GTP binding;GO:0030215//semaphorin receptor binding;GO:0038023//signaling receptor activity;GO:0046872//metal ion binding	GO:0006182//cGMP biosynthetic process;GO:0006468//protein phosphorylation;GO:0007165//signal transduction;GO:0007168//receptor guanylyl cyclase signaling pathway;GO:0007411//axon guidance;GO:0007428//primary branching, open tracheal system;GO:0007435//salivary gland morphogenesis;GO:0007526//larval somatic muscle development;GO:0008045//motor neuron axon guidance;GO:0009651//response to salt stre…
0	BMSK0001123	Zfand4	1.63514	3.91175	8953	849	0.087	0.232	1.2584	3.15001e-43	5.06585e-39	up	AN1-type zinc finger protein 4	-	-	-	-	-	GO:0008270//zinc ion binding	-
0	BMSK0015650	Cadps	1.49918	3.58328	8953	849	0.083	0.217	1.25711	5.18571e-37	8.33966e-33	up	XP 021201786.1 calcium-dependent secretion activator isoform X8	-	-	-	-	GO:0008021//synaptic vesicle;GO:0030054//cell junction;GO:0030659//cytoplasmic vesicle membrane;GO:0045202//synapse	GO:0005509//calcium ion binding;GO:0008289//lipid binding	GO:0007269//neurotransmitter secretion;GO:0015031//protein transport;GO:0016079//synaptic vesicle exocytosis;GO:0016192//vesicle-mediated transport;GO:0035249//synaptic transmission, glutamatergic;GO:0045956//positive regulation of calcium ion-dependent exocytosis;GO:1990504//dense core granule exocytosis
0	BMSK0014881	Pli	1.46087	3.48982	8953	849	0.078	0.219	1.25633	2.29627e-46	3.69287e-42	up	protein pellino isoform X2 [Papilio polytes]	-	-	-	-	GO:0005829//cytosol;GO:0009898//cytoplasmic side of plasma membrane	GO:0004842//ubiquitin-protein transferase activity;GO:0019207//kinase regulator activity;GO:0061630//ubiquitin protein ligase activity	GO:0000209//protein polyubiquitination;GO:0002225//positive regulation of antimicrobial peptide production;GO:0008063//Toll signaling pathway;GO:0045087//innate immune response;GO:0045751//negative regulation of Toll signaling pathway;GO:0045752//positive regulation of Toll signaling pathway;GO:0070936//protein K48-linked ubiquitination;GO:1900425//negative regulation of defense response to bacte…
0	BMSK0015542	pan	0.74714	1.78314	8953	849	0.042	0.102	1.25497	1.0378e-14	1.66899e-10	up	XP 004923639.2 protein pangolin, isoforms A/H/I/S	Environmental Information Processing	Signal transduction	ko04310//Wnt signaling pathway	K04491	GO:0005634//nucleus;GO:0005654//nucleoplasm;GO:0005667//transcription factor complex	GO:0000981//RNA polymerase II transcription factor activity, sequence-specific DNA binding;GO:0001228//transcriptional activator activity, RNA polymerase II transcription regulatory region sequence-specific binding;GO:0003700//transcription factor activity, sequence-specific DNA binding;GO:0008013//beta-catenin binding;GO:0019900//kinase binding;GO:0043565//sequence-specific DNA binding;GO:004421…	GO:0006355//regulation of transcription, DNA-templated;GO:0006357//regulation of transcription from RNA polymerase II promoter;GO:0007367//segment polarity determination;GO:0007435//salivary gland morphogenesis;GO:0007476//imaginal disc-derived wing morphogenesis;GO:0007500//mesodermal cell fate determination;GO:0007507//heart development;GO:0009880//embryonic pattern specification;GO:0010628//po…
0	BMSK0000585	mycbp2	1.27062	3.01732	8953	849	0.067	0.205	1.24773	6.46863e-58	1.04029e-53	up	E3 ubiquitin-protein ligase MYCBP2 isoform X1	-	-	-	-	GO:0005634//nucleus;GO:0005737//cytoplasm;GO:0005856//cytoskeleton;GO:0030424//axon	GO:0004842//ubiquitin-protein transferase activity;GO:0005085//guanyl-nucleotide exchange factor activity;GO:0008536//Ran GTPase binding;GO:0046872//metal ion binding;GO:0061630//ubiquitin protein ligase activity	GO:0007411//axon guidance;GO:0016198//axon choice point recognition;GO:0021952//central nervous system projection neuron axonogenesis;GO:0021986//habenula development;GO:0031290//retinal ganglion cell axon guidance;GO:0032922//circadian regulation of gene expression;GO:0042068//regulation of pteridine metabolic process;GO:0048066//developmental pigmentation;GO:0050905//neuromuscular process;GO:19…
0	BMSK0015678	ABCD	1.31486	3.12181	8953	849	0.068	0.178	1.24747	4.39939e-29	7.0751e-25	up	XP 004926984.1 ATP-binding cassette sub-family D member 2	Cellular Processes;Environmental Information Processing	Transport and catabolism;Membrane transport	ko04146//Peroxisome;ko02010//ABC transporters	K05676;K05676	GO:0005739//mitochondrion;GO:0005777//peroxisome;GO:0005778//peroxisomal membrane;GO:0016021//integral component of membrane	GO:0005524//ATP binding;GO:0042626//ATPase activity, coupled to transmembrane movement of substances;GO:0042803//protein homodimerization activity	GO:0000038//very long-chain fatty acid metabolic process;GO:0006635//fatty acid beta-oxidation;GO:0009617//response to bacterium;GO:0032000//positive regulation of fatty acid beta-oxidation;GO:0042760//very long-chain fatty acid catabolic process;GO:0043217//myelin maintenance;GO:1900016//negative regulation of cytokine production involved in inflammatory response;GO:1903427//negative regulation …
0	BMSK0007950		1.52307	3.60996	8953	849	0.082	0.239	1.245	4.00717e-60	6.44433e-56	up	uncharacterized protein LOC106719359 [Papilio machaon]	-	-	-	-	-	-	-
0	BMSK0015626	lid	1.8275	4.3282	8953	849	0.098	0.279	1.2439	1.6236e-66	2.61108e-62	up	lysine-specific demethylase lid isoform X2	-	-	-	-	GO:0005634//nucleus;GO:0035097//histone methyltransferase complex;GO:0070822//Sin3-type complex	GO:0003677//DNA binding;GO:0032452//histone demethylase activity;GO:0032453//histone demethylase activity (H3-K4 specific);GO:0033749//histone demethylase activity (H4-R3 specific);GO:0034647//histone demethylase activity (H3-trimethyl-K4 specific);GO:0046872//metal ion binding;GO:0051213//dioxygenase activity	GO:0006325//chromatin organization;GO:0006338//chromatin remodeling;GO:0007526//larval somatic muscle development;GO:0016577//histone demethylation;GO:0030717//karyosome formation;GO:0032922//circadian regulation of gene expression;GO:0034720//histone H3-K4 demethylation;GO:0034721//histone H3-K4 demethylation, trimethyl-H3-K4-specific;GO:0036098//male germ-line stem cell population maintenance;G…
0	BMSK0014879	Brf1	0.907571	2.14865	8953	849	0.05	0.14	1.24335	2.29313e-32	3.68781e-28	up	TFIIB-related factor	-	-	-	-	GO:0000126//transcription factor TFIIIB complex;GO:0005634//nucleus	GO:0000995//transcription factor activity, core RNA polymerase III binding;GO:0001006//RNA polymerase III type 3 promoter sequence-specific DNA binding;GO:0008134//transcription factor binding;GO:0017025//TBP-class protein binding;GO:0046872//metal ion binding	GO:0006352//DNA-templated transcription, initiation;GO:0043488//regulation of mRNA stability;GO:0045945//positive regulation of transcription from RNA polymerase III promoter;GO:0070898//RNA polymerase III transcriptional preinitiation complex assembly
0	BMSK0009606	mnt	1.21997	2.87754	8953	849	0.067	0.186	1.23799	4.07403e-43	6.55185e-39	up	max-binding protein MNT-like	-	-	-	-	GO:0005634//nucleus	GO:0003677//DNA binding;GO:0046983//protein dimerization activity	-
0	BMSK0008169	Arid2	1.12448	2.65182	8953	849	0.063	0.171	1.23772	1.06931e-35	1.71967e-31	up	AT-rich interactive domain-containing protein 2-like	-	-	-	-	GO:0005654//nucleoplasm;GO:0005667//transcription factor complex;GO:0005886//plasma membrane	GO:0003677//DNA binding;GO:0008134//transcription factor binding;GO:0046872//metal ion binding	GO:0003007//heart morphogenesis;GO:0006337//nucleosome disassembly;GO:0008285//negative regulation of cell proliferation;GO:0030336//negative regulation of cell migration;GO:0042592//homeostatic process;GO:0045944//positive regulation of transcription from RNA polymerase II promoter;GO:0048568//embryonic organ development;GO:0060038//cardiac muscle cell proliferation;GO:0060982//coronary artery m…
0	BMSK0013961		1.7759	4.17464	8953	849	0.095	0.246	1.2331	3.18208e-41	5.11742e-37	up	XP 012552382.2 uncharacterized protein LOC101744966	-	-	-	-	-	-	-
0	BMSK0006688	DHX38	0.722668	1.69481	8953	849	0.037	0.117	1.22972	1.65448e-34	2.66073e-30	up	pre-mR -splicing factor ATP-dependent R helicase PRP16 [Amyelois transitella]	Genetic Information Processing	Transcription	ko03040//Spliceosome	K12815	GO:0005634//nucleus;GO:0005654//nucleoplasm;GO:0016020//membrane;GO:0071013//catalytic step 2 spliceosome	GO:0003723//RNA binding;GO:0005524//ATP binding;GO:0034459//ATP-dependent 3'-5' RNA helicase activity	GO:0000398//mRNA splicing, via spliceosome;GO:0006405//RNA export from nucleus;GO:0006406//mRNA export from nucleus;GO:0031124//mRNA 3'-end processing
0	BMSK0010982	ZSWIM5	2.49511	5.8513	8953	849	0.127	0.307	1.22966	5.25186e-43	8.44604e-39	up	zinc finger SWIM domain-containing protein 4-like [Plutella xylostella]	-	-	-	-	GO:0005615//extracellular space;GO:0031462//Cul2-RING ubiquitin ligase complex	GO:0008270//zinc ion binding	GO:1902667//regulation of axon guidance
0	BMSK0008043	Anks1a	1.21916	2.85858	8953	849	0.065	0.19	1.22941	6.29707e-49	1.01269e-44	up	ankyrin repeat and sterile alpha motif domain-containing protein 1B isoform X1	-	-	-	-	GO:0005654//nucleoplasm;GO:0005829//cytosol;GO:0043005//neuron projection	GO:0046875//ephrin receptor binding	GO:0006929//substrate-dependent cell migration;GO:0016322//neuron remodeling;GO:0048013//ephrin receptor signaling pathway;GO:1901187//regulation of ephrin receptor signaling pathway;GO:2000059//negative regulation of protein ubiquitination involved in ubiquitin-dependent protein catabolic process
0	BMSK0013631		1.54971	3.61556	8953	849	0.082	0.226	1.22222	1.85176e-46	2.97801e-42	up	fatty acyl-CoA reductase 1 [Papilio xuthus]	Cellular Processes	Transport and catabolism	ko04146//Peroxisome	K13356	GO:0005777//peroxisome;GO:0005778//peroxisomal membrane;GO:0005779//integral component of peroxisomal membrane	GO:0080019//fatty-acyl-CoA reductase (alcohol-forming) activity	GO:0008611//ether lipid biosynthetic process;GO:0010025//wax biosynthetic process;GO:0035336//long-chain fatty-acyl-CoA metabolic process
0	BMSK0004105	Ras64B	3.15033	7.34557	8953	849	0.153	0.406	1.22137	3.08419e-74	4.95999e-70	up	ras-like protein 2	Cellular Processes;Cellular Processes	Transport and catabolism;Transport and catabolism	ko04140//Autophagy - animal;ko04137//Mitophagy - animal	K07830;K07830	GO:0005886//plasma membrane	GO:0003924//GTPase activity;GO:0005525//GTP binding	GO:0007265//Ras protein signal transduction
0	BMSK0003566		0.940909	2.18969	8953	849	0.049	0.15	1.2186	4.36907e-42	7.02633e-38	up	rootletin	-	-	-	-	-	-	-
0	BMSK0009953		1.15318	2.6821	8953	849	0.061	0.159	1.21775	1.32259e-27	2.12699e-23	up	-	-	-	-	-	-	-	-
0	BMSK0015899	ARHGEF28	0.79597	1.85066	8953	849	0.045	0.13	1.21726	7.27716e-36	1.17031e-31	up	A-kinase anchor protein 13	-	-	-	-	GO:0005829//cytosol;GO:0005886//plasma membrane	GO:0003723//RNA binding;GO:0005085//guanyl-nucleotide exchange factor activity;GO:0005089//Rho guanyl-nucleotide exchange factor activity;GO:0046872//metal ion binding	GO:0030154//cell differentiation;GO:0035023//regulation of Rho protein signal transduction;GO:0035556//intracellular signal transduction;GO:0048013//ephrin receptor signaling pathway
0	BMSK0006019		0.893725	2.0771	8953	849	0.048	0.151	1.21667	8.10531e-50	1.3035e-45	up	uncharacterized protein LOC101741752 isoform X5	-	-	-	-	-	-	-
0	BMSK0014328		1.02735	2.3811	8953	849	0.055	0.121	1.21269	1.14732e-12	1.84512e-08	up	-	Metabolism;Metabolism;Metabolism;Metabolism;Metabolism;Metabolism	Global and overview maps;Lipid metabolism;Lipid metabolism;Lipid metabolism;Lipid metabolism;Lipid metabolism	ko01100//Metabolic pathways;ko00564//Glycerophospholipid metabolism;ko00565//Ether lipid metabolism;ko00590//Arachidonic acid metabolism;ko00592//alpha-Linolenic acid metabolism;ko00591//Linoleic acid metabolism	K01047;K01047;K01047;K01047;K01047;K01047	-	-	-
0	BMSK0008807	Ncoa7	2.96097	6.83195	8953	849	0.151	0.363	1.20623	3.63973e-50	5.85342e-46	up	TLD	-	-	-	-	GO:0005634//nucleus	GO:0030374//ligand-dependent nuclear receptor transcription coactivator activity;GO:0035257//nuclear hormone receptor binding	GO:0045944//positive regulation of transcription from RNA polymerase II promoter;GO:1900408//negative regulation of cellular response to oxidative stress;GO:1902083//negative regulation of peptidyl-cysteine S-nitrosylation;GO:1903204//negative regulation of oxidative stress-induced neuron death
0	BMSK0016028	Myb	1.33368	3.05703	8953	849	0.073	0.196	1.19672	2.48799e-39	4.00118e-35	up	XP 021202431.1 uncharacterized protein LOC110384912	-	-	-	-	GO:0005634//nucleus;GO:0005700//polytene chromosome;GO:0005719//nuclear euchromatin;GO:0031523//Myb complex	GO:0001228//transcriptional activator activity, RNA polymerase II transcription regulatory region sequence-specific binding;GO:0003677//DNA binding;GO:0003700//transcription factor activity, sequence-specific DNA binding	GO:0000278//mitotic cell cycle;GO:0000281//mitotic cytokinesis;GO:0007030//Golgi organization;GO:0007051//spindle organization;GO:0007088//regulation of mitotic nuclear division;GO:0007098//centrosome cycle;GO:0007099//centriole replication;GO:0007307//eggshell chorion gene amplification;GO:0008283//cell proliferation;GO:0008284//positive regulation of cell proliferation;GO:0010971//positive regu…
0	BMSK0002030	CadN	6.50093	14.8647	8953	849	0.308	0.531	1.19318	3.78366e-50	6.08488e-46	up	Bm2-cadherin, partial	-	-	-	-	GO:0005886//plasma membrane;GO:0005887//integral component of plasma membrane;GO:0005911//cell-cell junction;GO:0016021//integral component of membrane;GO:0030424//axon;GO:0030425//dendrite	GO:0005509//calcium ion binding;GO:0008013//beta-catenin binding;GO:0042803//protein homodimerization activity;GO:0045296//cadherin binding	GO:0007156//homophilic cell adhesion via plasma membrane adhesion molecules;GO:0007411//axon guidance;GO:0007412//axon target recognition;GO:0007413//axonal fasciculation;GO:0016318//ommatidial rotation;GO:0016339//calcium-dependent cell-cell adhesion via plasma membrane cell adhesion molecules;GO:0031290//retinal ganglion cell axon guidance;GO:0044331//cell-cell adhesion mediated by cadherin;GO:…
0	BMSK0006030		0.636653	1.45152	8953	849	0.035	0.107	1.18898	1.59552e-36	2.56592e-32	up	gastrula zinc finger protein xFG20-1-like	-	-	-	-	-	-	-
0	BMSK0011879	OSBPL3	2.44379	5.56392	8953	849	0.13	0.314	1.18698	3.38656e-46	5.44627e-42	up	oxysterol-binding protein-related protein 6	-	-	-	-	GO:0005789//endoplasmic reticulum membrane;GO:0005829//cytosol;GO:0005886//plasma membrane;GO:0016020//membrane;GO:0031965//nuclear membrane;GO:0032433//filopodium tip;GO:0043231//intracellular membrane-bounded organelle;GO:0097038//perinuclear endoplasmic reticulum	GO:0008289//lipid binding;GO:0015248//sterol transporter activity;GO:0015485//cholesterol binding;GO:0032934//sterol binding	GO:0006699//bile acid biosynthetic process
0	BMSK0012827	Ptbp3	3.90315	8.86708	8953	849	0.196	0.372	1.18382	5.65734e-29	9.09813e-25	up	XP 012546584.1 polypyrimidine tract-binding protein 2 isoform X2	-	-	-	-	GO:0005634//nucleus	GO:0003723//RNA binding	GO:0006397//mRNA processing;GO:0008380//RNA splicing;GO:0033119//negative regulation of RNA splicing;GO:0043249//erythrocyte maturation;GO:0045595//regulation of cell differentiation;GO:0048025//negative regulation of mRNA splicing, via spliceosome
0	BMSK0003539	ANKRD17	0.653795	1.48424	8953	849	0.037	0.107	1.18281	3.50974e-34	5.64436e-30	up	ankyrin repeat domain-containing protein 17-like	-	-	-	-	GO:0000785//chromatin;GO:0005634//nucleus;GO:0005737//cytoplasm;GO:0016020//membrane;GO:0031965//nuclear membrane	GO:0003682//chromatin binding;GO:0003723//RNA binding	GO:0001955//blood vessel maturation;GO:0006275//regulation of DNA replication;GO:0016032//viral process;GO:0042742//defense response to bacterium;GO:0043123//positive regulation of I-kappaB kinase/NF-kappaB signaling;GO:0045087//innate immune response;GO:0045787//positive regulation of cell cycle;GO:0051151//negative regulation of smooth muscle cell differentiation;GO:1900087//positive regulation…
0	BMSK0002613		0.983159	2.2304	8953	849	0.055	0.104	1.18181	1.13287e-06	0.0182188	up	SLIT and NTRK-like protein 4	-	-	-	-	-	-	-
0	BMSK0006027		2.57077	5.81369	8953	849	0.129	0.313	1.17726	3.3864e-45	5.44601e-41	up	uncharacterized protein LOC101744731, partial	-	-	-	-	-	-	-
0	BMSK0002934	Kif13a	0.829618	1.87252	8953	849	0.047	0.135	1.17446	8.52741e-42	1.37138e-37	up	kinesin-like protein KIF13B [Amyelois transitella]	-	-	-	-	GO:0005813//centrosome;GO:0005871//kinesin complex;GO:0005874//microtubule;GO:0010008//endosome membrane;GO:0030496//midbody;GO:0032588//trans-Golgi network membrane	GO:0003777//microtubule motor activity;GO:0005524//ATP binding;GO:0008017//microtubule binding;GO:0016887//ATPase activity	GO:0006886//intracellular protein transport;GO:0007018//microtubule-based movement;GO:0007049//cell cycle;GO:0008333//endosome to lysosome transport;GO:0032438//melanosome organization;GO:0032465//regulation of cytokinesis;GO:0035459//cargo loading into vesicle;GO:0043001//Golgi to plasma membrane protein transport;GO:0051301//cell division;GO:0072383//plus-end-directed vesicle transport along mi…
0	BMSK0006587	ZFHX4	3.10794	7.00941	8953	849	0.159	0.3	1.17333	7.96576e-22	1.28105e-17	up	zinc finger homeobox protein 3 [Amyelois transitella]	-	-	-	-	GO:0005634//nucleus	GO:0000978//RNA polymerase II core promoter proximal region sequence-specific DNA binding;GO:0008270//zinc ion binding;GO:0044212//transcription regulatory region DNA binding	GO:0000122//negative regulation of transcription from RNA polymerase II promoter;GO:0045893//positive regulation of transcription, DNA-templated
0	BMSK0008334		1.09322	2.46545	8953	849	0.058	0.168	1.17326	1.24892e-44	2.00851e-40	up	uncharacterized protein LOC101745679	-	-	-	-	-	-	-
0	BMSK0012920		1.03492	2.33098	8953	849	0.056	0.161	1.17141	1.38761e-44	2.23156e-40	up	-	-	-	-	-	-	-	-
0	BMSK0012513	XRN1	0.794692	1.78231	8953	849	0.046	0.131	1.16528	1.12338e-41	1.80661e-37	up	5'-3' exoribonuclease 1 isoform X1	Genetic Information Processing;Genetic Information Processing	Translation;Folding, sorting and degradation	ko03008//Ribosome biogenesis in eukaryotes;ko03018//RNA degradation	K12618;K12618	GO:0000932//cytoplasmic mRNA processing body;GO:0005634//nucleus;GO:0005829//cytosol;GO:0005886//plasma membrane;GO:0016020//membrane;GO:0030425//dendrite;GO:0043025//neuronal cell body;GO:0045202//synapse	GO:0002151//G-quadruplex RNA binding;GO:0003723//RNA binding;GO:0004534//5'-3' exoribonuclease activity;GO:0051880//G-quadruplex DNA binding;GO:0070034//telomerase RNA binding	GO:0000956//nuclear-transcribed mRNA catabolic process;GO:0016075//rRNA catabolic process;GO:0017148//negative regulation of translation;GO:0032211//negative regulation of telomere maintenance via telomerase;GO:0033574//response to testosterone;GO:0043488//regulation of mRNA stability;GO:0071028//nuclear mRNA surveillance;GO:0071044//histone mRNA catabolic process;GO:0071409//cellular response to…
0	BMSK0011775	gsa1	0.633326	1.41711	8953	849	0.036	0.102	1.16193	1.19893e-31	1.92812e-27	up	Eukaryotic glutathione synthase, ATP binding domain	-	-	-	-	-	-	-
0	BMSK0007820		1.14823	2.56882	8953	849	0.056	0.17	1.16169	6.71739e-45	1.08029e-40	up	protein SPT2 homolog	-	-	-	-	-	-	-
0	BMSK0003917	CIC	0.978052	2.18342	8953	849	0.055	0.152	1.15861	1.10393e-41	1.77534e-37	up	putative transcription factor capicua	Environmental Information Processing	Signal transduction	ko04013//MAPK signaling pathway - fly	K20225	GO:0005634//nucleus;GO:0005654//nucleoplasm;GO:0032991//macromolecular complex;GO:0043231//intracellular membrane-bounded organelle	GO:0000981//RNA polymerase II transcription factor activity, sequence-specific DNA binding;GO:0003677//DNA binding;GO:0003682//chromatin binding	GO:0000122//negative regulation of transcription from RNA polymerase II promoter;GO:0007420//brain development;GO:0007612//learning;GO:0007613//memory;GO:0035176//social behavior;GO:0045892//negative regulation of transcription, DNA-templated;GO:0048286//lung alveolus development
0	BMSK0008573		1.55053	3.45754	8953	849	0.082	0.183	1.15699	7.83448e-20	1.25994e-15	up	beta-1,4-glucuronyltransferase 1	-	-	-	-	-	-	-
0	BMSK0004968	ttk	0.899857	1.99707	8953	849	0.051	0.127	1.15012	1.57363e-22	2.53071e-18	up	zinc finger and BTB domain-containing protein 17 isoform X3	-	-	-	-	GO:0005634//nucleus;GO:0005700//polytene chromosome;GO:0017053//transcriptional repressor complex	GO:0000978//RNA polymerase II core promoter proximal region sequence-specific DNA binding;GO:0000980//RNA polymerase II distal enhancer sequence-specific DNA binding;GO:0001227//transcriptional repressor activity, RNA polymerase II transcription regulatory region sequence-specific binding;GO:0003677//DNA binding;GO:0031208//POZ domain binding;GO:0042803//protein homodimerization activity;GO:00468…	GO:0006357//regulation of transcription from RNA polymerase II promoter;GO:0007422//peripheral nervous system development;GO:0007426//tracheal outgrowth, open tracheal system;GO:0008360//regulation of cell shape;GO:0016476//regulation of embryonic cell shape;GO:0030707//ovarian follicle cell development;GO:0035001//dorsal trunk growth, open tracheal system;GO:0035147//branch fusion, open tracheal…
0	BMSK0015502	med26	0.809186	1.79533	8953	849	0.046	0.13	1.14971	1.46656e-39	2.35852e-35	up	XP 012553318.1 uncharacterized protein LOC101740855	-	-	-	-	GO:0016592//mediator complex	GO:0003712//transcription cofactor activity	GO:0006357//regulation of transcription from RNA polymerase II promoter
0	BMSK0003781	Ino80	0.854972	1.88705	8953	849	0.047	0.131	1.14218	1.31795e-34	2.11952e-30	up	putative D helicase Ino80 [Amyelois transitella]	-	-	-	-	GO:0000790//nuclear chromatin;GO:0005634//nucleus;GO:0005700//polytene chromosome;GO:0031011//Ino80 complex	GO:0003677//DNA binding;GO:0005524//ATP binding;GO:0008094//DNA-dependent ATPase activity;GO:0016887//ATPase activity;GO:0042393//histone binding;GO:0044212//transcription regulatory region DNA binding	GO:0006281//DNA repair;GO:0006310//DNA recombination;GO:0006338//chromatin remodeling;GO:0006351//transcription, DNA-templated;GO:0010468//regulation of gene expression;GO:0032508//DNA duplex unwinding;GO:0040034//regulation of development, heterochronic;GO:0042766//nucleosome mobilization;GO:0043044//ATP-dependent chromatin remodeling;GO:0043618//regulation of transcription from RNA polymerase I…
0	BMSK0014813		0.72759	1.60557	8953	849	0.04	0.117	1.14189	3.60024e-36	5.7899e-32	up	XP 012545226.1 uncharacterized protein LOC101744487 isoform X3	-	-	-	-	-	-	-
0	BMSK0007658		0.849295	1.86583	8953	849	0.047	0.124	1.13548	6.49514e-27	1.04455e-22	up	uncharacterized protein LOC106131367 [Amyelois transitella]	-	-	-	-	-	-	-
0	BMSK0014264	Hnrnpul1	7.61703	16.6513	8953	849	0.324	0.629	1.12833	3.61769e-68	5.81797e-64	up	heterogeneous nuclear ribonucleoprotein U-like protein 2 isoform X2 [Papilio xuthus]	-	-	-	-	GO:0005634//nucleus;GO:0005654//nucleoplasm	GO:0003723//RNA binding;GO:0019899//enzyme binding	GO:0006396//RNA processing;GO:0009615//response to virus
0	BMSK0014175	DHX35	1.4774	3.22692	8953	849	0.078	0.217	1.1271	4.64399e-57	7.46846e-53	up	Oligonucleotide/oligosaccharide-binding (OB)-fold	-	-	-	-	GO:0071013//catalytic step 2 spliceosome	GO:0003723//RNA binding;GO:0005524//ATP binding;GO:0034459//ATP-dependent 3'-5' RNA helicase activity	GO:0000398//mRNA splicing, via spliceosome
0	BMSK0000003	Abl	1.04134	2.2739	8953	849	0.057	0.154	1.12673	4.60229e-40	7.4014e-36	up	tyrosine-protein kinase Abl isoform X3	-	-	-	-	GO:0005737//cytoplasm;GO:0005829//cytosol;GO:0005911//cell-cell junction;GO:0005912//adherens junction;GO:0005927//muscle tendon junction;GO:0005938//cell cortex;GO:0019897//extrinsic component of plasma membrane;GO:0030424//axon;GO:0045179//apical cortex	GO:0004713//protein tyrosine kinase activity;GO:0004715//non-membrane spanning protein tyrosine kinase activity;GO:0005524//ATP binding	GO:0001764//neuron migration;GO:0002009//morphogenesis of an epithelium;GO:0003382//epithelial cell morphogenesis;GO:0003401//axis elongation;GO:0006468//protein phosphorylation;GO:0007268//synaptic transmission;GO:0007303//cytoplasmic transport, nurse cell to oocyte;GO:0007370//ventral furrow formation;GO:0007391//dorsal closure;GO:0007409//axonogenesis;GO:0007411//axon guidance;GO:0007417//cent…
0	BMSK0007888		0.671047	1.4628	8953	849	0.039	0.102	1.12425	2.73622e-27	4.40039e-23	up	hypothetical protein KGM 13289 [Danaus plexippus]	-	-	-	-	-	-	-
0	BMSK0002641	gpp	2.51762	5.48379	8953	849	0.128	0.331	1.12311	2.36589e-65	3.80483e-61	up	histone-lysine N-methyltransferase, H3 lysine-79 specific isoform X2	Metabolism	Amino acid metabolism	ko00310//Lysine degradation	K11427	GO:0000775//chromosome, centromeric region;GO:0000781//chromosome, telomeric region;GO:0005634//nucleus;GO:0035097//histone methyltransferase complex	GO:0031151//histone methyltransferase activity (H3-K79 specific)	GO:0000077//DNA damage checkpoint;GO:0006342//chromatin silencing;GO:0006348//chromatin silencing at telomere;GO:0016571//histone methylation;GO:0034729//histone H3-K79 methylation;GO:0048096//chromatin-mediated maintenance of transcription;GO:2000637//positive regulation of gene silencing by miRNA;GO:2000677//regulation of transcription regulatory region DNA binding
0	BMSK0013617	TBC1D4	1.9332	4.20127	8953	849	0.101	0.243	1.11983	2.5899e-36	4.16508e-32	up	uncharacterized protein LOC101741500	-	-	-	-	GO:0005829//cytosol;GO:0031982//vesicle	GO:0005096//GTPase activator activity;GO:0017137//Rab GTPase binding	GO:0006886//intracellular protein transport;GO:0016192//vesicle-mediated transport;GO:0031339//negative regulation of vesicle fusion;GO:0032869//cellular response to insulin stimulus;GO:0090630//activation of GTPase activity
0	BMSK0015473	Gabbr2	0.885837	1.91945	8953	849	0.049	0.124	1.11558	6.78698e-23	1.09148e-18	up	gamma-aminobutyric acid type B receptor subunit 2	Environmental Information Processing	Signaling molecules and interaction	ko04080//Neuroactive ligand-receptor interaction	K04615	GO:0005737//cytoplasm;GO:0005887//integral component of plasma membrane;GO:0030054//cell junction;GO:0038039//G-protein coupled receptor heterodimeric complex;GO:0043005//neuron projection;GO:1902710//GABA receptor complex	GO:0004965//G-protein coupled GABA receptor activity;GO:0046982//protein heterodimerization activity	GO:0007214//gamma-aminobutyric acid signaling pathway
0	BMSK0009310	Kdm2	0.776484	1.68007	8953	849	0.042	0.12	1.11349	7.0086e-36	1.12712e-31	up	jmjC domain-containing histone demethylation protein 1 isoform X3	-	-	-	-	GO:0005634//nucleus;GO:0019005//SCF ubiquitin ligase complex;GO:0031519//PcG protein complex	GO:0003677//DNA binding;GO:0008270//zinc ion binding;GO:0034647//histone demethylase activity (H3-trimethyl-K4 specific);GO:0051864//histone demethylase activity (H3-K36 specific)	GO:0007379//segment specification;GO:0007526//larval somatic muscle development;GO:0031061//negative regulation of histone methylation;GO:0031146//SCF-dependent proteasomal ubiquitin-dependent protein catabolic process;GO:0033183//negative regulation of histone ubiquitination;GO:0033522//histone H2A ubiquitination;GO:0034721//histone H3-K4 demethylation, trimethyl-H3-K4-specific;GO:0070544//histo…
0	BMSK0003697	Unc79	2.21528	4.78837	8953	849	0.119	0.278	1.11205	1.69859e-40	2.73168e-36	up	protein unc-79 homolog isoform X4	-	-	-	-	GO:0016021//integral component of membrane	-	GO:0030534//adult behavior;GO:0035264//multicellular organism growth;GO:0048149//behavioral response to ethanol
0	BMSK0006105		2.08146	4.49609	8953	849	0.106	0.276	1.11107	3.01412e-56	4.8473e-52	up	myoneurin-like isoform X1	-	-	-	-	-	-	-
0	BMSK0008344	FAM102A	1.06219	2.26849	8953	849	0.061	0.148	1.09469	2.28056e-30	3.6676e-26	up	-	-	-	-	-	-	-	-
0	BMSK0006398	Bcar1	1.32761	2.82833	8953	849	0.072	0.178	1.09112	1.30908e-33	2.10527e-29	up	breast cancer anti-estrogen resistance protein 1	-	-	-	-	GO:0001726//ruffle;GO:0005737//cytoplasm;GO:0005886//plasma membrane;GO:0005925//focal adhesion	GO:0017124//SH3 domain binding;GO:0019904//protein domain specific binding	GO:0007015//actin filament organization;GO:0007155//cell adhesion;GO:0007173//epidermal growth factor receptor signaling pathway;GO:0007186//G-protein coupled receptor signaling pathway;GO:0007229//integrin-mediated signaling pathway;GO:0008286//insulin receptor signaling pathway;GO:0016477//cell migration;GO:0030036//actin cytoskeleton organization;GO:0030335//positive regulation of cell migrati…
0	BMSK0014884	PACS1	1.91322	4.05859	8953	849	0.102	0.254	1.08498	3.70734e-49	5.96214e-45	up	XP 021202709.1 phosphofurin acidic cluster sorting protein 1 isoform X4	-	-	-	-	GO:0005794//Golgi apparatus;GO:0005829//cytosol;GO:0030137//COPI-coated vesicle	GO:0044325//ion channel binding	GO:0034067//protein localization to Golgi apparatus;GO:0050690//regulation of defense response to virus by virus;GO:0072659//protein localization to plasma membrane
0	BMSK0015589	Tmcc2	0.706771	1.49597	8953	849	0.04	0.107	1.08177	1.7093e-31	2.7489e-27	up	transmembrane and coiled-coil domains protein 2 isoform X4	-	-	-	-	GO:0005783//endoplasmic reticulum;GO:0005789//endoplasmic reticulum membrane;GO:0016021//integral component of membrane	-	GO:0042982//amyloid precursor protein metabolic process
0	BMSK0000724		0.708955	1.50046	8953	849	0.039	0.107	1.08164	1.64066e-32	2.63851e-28	up	uncharacterized protein LOC101735501	-	-	-	-	-	-	-
0	BMSK0001954	TMEM189	0.798701	1.68573	8953	849	0.044	0.124	1.07765	8.1261e-40	1.30684e-35	up	transmembrane protein 189 isoform X2	-	-	-	-	GO:0005789//endoplasmic reticulum membrane;GO:0016021//integral component of membrane	-	-
0	BMSK0006575	ARL4C	0.930799	1.96273	8953	849	0.052	0.125	1.07632	5.61967e-23	9.03756e-19	up	ADP-ribosylation factor-like protein 4C	-	-	-	-	GO:0005634//nucleus;GO:0005737//cytoplasm;GO:0005829//cytosol;GO:0005886//plasma membrane;GO:0030175//filopodium	GO:0003924//GTPase activity;GO:0005525//GTP binding;GO:0043014//alpha-tubulin binding	GO:0006886//intracellular protein transport;GO:0016192//vesicle-mediated transport;GO:0032456//endocytic recycling
0	BMSK0001300	for	1.9675	4.14029	8953	849	0.105	0.212	1.07337	4.51398e-19	7.25939e-15	up	PKG-Ib	-	-	-	-	GO:0005737//cytoplasm;GO:0005829//cytosol;GO:0005886//plasma membrane	GO:0004674//protein serine/threonine kinase activity;GO:0004692//cGMP-dependent protein kinase activity;GO:0005524//ATP binding;GO:0030553//cGMP binding	GO:0006468//protein phosphorylation;GO:0007614//short-term memory;GO:0007616//long-term memory;GO:0007631//feeding behavior;GO:0008016//regulation of heart contraction;GO:0008045//motor neuron axon guidance;GO:0008345//larval locomotory behavior;GO:0009744//response to sucrose;GO:0030510//regulation of BMP signaling pathway;GO:0030536//larval feeding behavior;GO:0032095//regulation of response to…
0	BMSK0015170	Adam12	3.22825	6.79022	8953	849	0.165	0.322	1.07271	1.90298e-25	3.06037e-21	up	disintegrin and metalloproteinase domain-containing protein 12	-	-	-	-	GO:0005615//extracellular space;GO:0005654//nucleoplasm;GO:0005886//plasma membrane;GO:0016021//integral component of membrane	GO:0004222//metalloendopeptidase activity;GO:0017124//SH3 domain binding;GO:0046872//metal ion binding	GO:0007155//cell adhesion;GO:0045766//positive regulation of angiogenesis
0	BMSK0013727	Bcl3	0.947387	1.9865	8953	849	0.052	0.134	1.0682	8.33215e-32	1.33998e-27	up	XP 004926019.1 uncharacterized protein LOC101736183	-	-	-	-	-	-	-
0	BMSK0007896	Ptp10D	0.70865	1.48269	8953	849	0.04	0.104	1.06507	1.2931e-27	2.07956e-23	up	tyrosine-protein phosphatase 10D	-	-	-	-	GO:0016021//integral component of membrane;GO:0030424//axon;GO:0045177//apical part of cell	GO:0005001//transmembrane receptor protein tyrosine phosphatase activity	GO:0006470//protein dephosphorylation;GO:0007411//axon guidance;GO:0007417//central nervous system development;GO:0007424//open tracheal system development;GO:0007616//long-term memory;GO:0008045//motor neuron axon guidance;GO:0042059//negative regulation of epidermal growth factor receptor signaling pathway;GO:0060446//branching involved in open tracheal system development
0	BMSK0000990		1.4215	2.97278	8953	849	0.075	0.194	1.0644	7.43916e-44	1.19637e-39	up	zinc transporter foi-like	-	-	-	-	-	-	-
0	BMSK0014599		2.34486	4.8951	8953	849	0.122	0.211	1.06183	5.24486e-11	8.43478e-07	up	-	-	-	-	-	-	-	-
0	BMSK0005624	milt	2.9472	6.14534	8953	849	0.153	0.351	1.06015	4.29313e-52	6.90422e-48	up	trafficking kinesin-binding protein milt isoform X5	-	-	-	-	GO:0005737//cytoplasm;GO:0005739//mitochondrion;GO:0031410//cytoplasmic vesicle;GO:1904115//axon cytoplasm	GO:0003777//microtubule motor activity;GO:0017022//myosin binding	GO:0006605//protein targeting;GO:0007287//Nebenkern assembly;GO:0007310//oocyte dorsal/ventral axis specification;GO:0008104//protein localization;GO:0019896//axon transport of mitochondrion;GO:0030382//sperm mitochondrion organization;GO:0047496//vesicle transport along microtubule;GO:0048311//mitochondrion distribution;GO:0051654//establishment of mitochondrion localization
0	BMSK0002320	ab	1.5671	3.2672	8953	849	0.083	0.187	1.05995	7.30256e-25	1.1744e-20	up	protein abrupt-like isoform X3	-	-	-	-	GO:0005634//nucleus	GO:0003677//DNA binding;GO:0003700//transcription factor activity, sequence-specific DNA binding;GO:0046872//metal ion binding	GO:0000122//negative regulation of transcription from RNA polymerase II promoter;GO:0006355//regulation of transcription, DNA-templated;GO:0007298//border follicle cell migration;GO:0007423//sensory organ development;GO:0008039//synaptic target recognition;GO:0016198//axon choice point recognition;GO:0016203//muscle attachment;GO:0016319//mushroom body development;GO:0044719//regulation of imagin…
0	BMSK0009563	Kcnk2	1.17448	2.44687	8953	849	0.062	0.153	1.05892	4.39929e-29	7.07494e-25	up	uncharacterized protein LOC106102866 [Papilio polytes]	-	-	-	-	GO:0005634//nucleus;GO:0005783//endoplasmic reticulum;GO:0005886//plasma membrane;GO:0005887//integral component of plasma membrane;GO:0008076//voltage-gated potassium channel complex;GO:0009986//cell surface;GO:0016324//apical plasma membrane;GO:0030424//axon;GO:0043005//neuron projection;GO:0043025//neuronal cell body;GO:0043679//axon terminus;GO:0044305//calyx of Held;GO:0097449//astrocyte pro…	GO:0005249//voltage-gated potassium channel activity;GO:0015271//outward rectifier potassium channel activity;GO:0019870//potassium channel inhibitor activity;GO:0022841//potassium ion leak channel activity	GO:0003231//cardiac ventricle development;GO:0006813//potassium ion transport;GO:0007186//G-protein coupled receptor signaling pathway;GO:0007613//memory;GO:0009612//response to mechanical stimulus;GO:0010942//positive regulation of cell death;GO:0030322//stabilization of membrane potential;GO:0042391//regulation of membrane potential;GO:0048678//response to axon injury;GO:0060044//negative regul…
0	BMSK0011818		1.69453	3.52553	8953	849	0.091	0.245	1.05695	1.05826e-67	1.70189e-63	up	XP 012545803.1 uncharacterized protein LOC105841632	-	-	-	-	-	-	-
0	BMSK0015605	ci	1.03929	2.1555	8953	849	0.057	0.135	1.05242	2.03324e-22	3.26986e-18	up	XP 021201823.1 transcriptional activator cubitus interruptus isoform X2	Environmental Information Processing	Signal transduction	ko04341//Hedgehog signaling pathway - fly	K16799	GO:0005634//nucleus;GO:0005654//nucleoplasm;GO:0005829//cytosol;GO:0016020//membrane;GO:0032991//macromolecular complex;GO:0035301//Hedgehog signaling complex	GO:0000977//RNA polymerase II regulatory region sequence-specific DNA binding;GO:0000981//RNA polymerase II transcription factor activity, sequence-specific DNA binding;GO:0001228//transcriptional activator activity, RNA polymerase II transcription regulatory region sequence-specific binding;GO:0003677//DNA binding;GO:0042802//identical protein binding;GO:0042803//protein homodimerization activit…	GO:0002385//mucosal immune response;GO:0006355//regulation of transcription, DNA-templated;GO:0007224//smoothened signaling pathway;GO:0007346//regulation of mitotic cell cycle;GO:0007350//blastoderm segmentation;GO:0007367//segment polarity determination;GO:0030707//ovarian follicle cell development;GO:0030858//positive regulation of epithelial cell differentiation;GO:0035017//cuticle pattern fo…
0	BMSK0001575	dlg1	1.07179	2.21661	8953	849	0.058	0.154	1.04833	4.58424e-43	7.37237e-39	up	Guanylate kinase	-	-	-	-	GO:0005856//cytoskeleton;GO:0005886//plasma membrane;GO:0005918//septate junction;GO:0005920//smooth septate junction;GO:0005938//cell cortex;GO:0016020//membrane;GO:0016323//basolateral plasma membrane;GO:0016327//apicolateral plasma membrane;GO:0016328//lateral plasma membrane;GO:0030054//cell junction;GO:0031594//neuromuscular junction;GO:0043005//neuron projection;GO:0043195//terminal bouton;…	GO:0004385//guanylate kinase activity;GO:0005154//epidermal growth factor receptor binding;GO:0035255//ionotropic glutamate receptor binding	GO:0000122//negative regulation of transcription from RNA polymerase II promoter;GO:0000132//establishment of mitotic spindle orientation;GO:0001708//cell fate specification;GO:0001738//morphogenesis of a polarized epithelium;GO:0007165//signal transduction;GO:0007268//synaptic transmission;GO:0007318//pole plasm protein localization;GO:0007391//dorsal closure;GO:0007399//nervous system developme…
0	BMSK0006593	PPP1R9B	1.82742	3.77094	8953	849	0.099	0.23	1.04512	1.13489e-36	1.82513e-32	up	uncharacterized protein LOC101746875	-	-	-	-	GO:0000164//protein phosphatase type 1 complex;GO:0005654//nucleoplasm;GO:0005737//cytoplasm;GO:0005886//plasma membrane;GO:0005912//adherens junction;GO:0014069//postsynaptic density;GO:0015629//actin cytoskeleton;GO:0030027//lamellipodium;GO:0030175//filopodium;GO:0030425//dendrite;GO:0032587//ruffle membrane;GO:0043197//dendritic spine	GO:0004864//protein phosphatase inhibitor activity;GO:0008157//protein phosphatase 1 binding;GO:0051015//actin filament binding	GO:0001560//regulation of cell growth by extracellular stimulus;GO:0007015//actin filament organization;GO:0007050//cell cycle arrest;GO:0007096//regulation of exit from mitosis;GO:0008380//RNA splicing;GO:0016477//cell migration;GO:0019722//calcium-mediated signaling;GO:0030308//negative regulation of cell growth;GO:0031175//neuron projection development;GO:0042127//regulation of cell proliferat…
0	BMSK0007275	pgant2	0.993324	2.04519	8953	849	0.054	0.133	1.0419	1.26705e-25	2.03767e-21	up	Ricin-type beta-trefoil lectin domain	Metabolism;Metabolism	Global and overview maps;Glycan biosynthesis and metabolism	ko01100//Metabolic pathways;ko00512//Mucin type O-glycan biosynthesis	K00710;K00710	GO:0000139//Golgi membrane;GO:0005794//Golgi apparatus;GO:0005795//Golgi stack;GO:0016021//integral component of membrane	GO:0004653//polypeptide N-acetylgalactosaminyltransferase activity;GO:0030246//carbohydrate binding;GO:0046872//metal ion binding	GO:0006486//protein glycosylation;GO:0009312//oligosaccharide biosynthetic process
0	BMSK0014385	rnf126-b	3.12872	6.39957	8953	849	0.146	0.342	1.0324	6.3599e-52	1.0228e-47	up	uncharacterized protein LOC106792377 [Polistes canadensis]	-	-	-	-	GO:0005634//nucleus;GO:0005737//cytoplasm	GO:0046872//metal ion binding;GO:0061630//ubiquitin protein ligase activity	GO:0006511//ubiquitin-dependent protein catabolic process
0	BMSK0004654	LHCGR	0.706408	1.44357	8953	849	0.039	0.101	1.03107	3.27841e-28	5.27234e-24	up	leucine-rich repeat G protein-coupled receptor isoform X1	Environmental Information Processing	Signaling molecules and interaction	ko04080//Neuroactive ligand-receptor interaction	K04249	GO:0005886//plasma membrane;GO:0005887//integral component of plasma membrane	GO:0004964//luteinizing hormone receptor activity;GO:0008528//G-protein coupled peptide receptor activity;GO:0035472//choriogonadotropin hormone receptor activity;GO:0038106//choriogonadotropin hormone binding	GO:0001541//ovarian follicle development;GO:0007189//adenylate cyclase-activating G-protein coupled receptor signaling pathway;GO:0007190//activation of adenylate cyclase activity;GO:0007200//phospholipase C-activating G-protein coupled receptor signaling pathway;GO:0007283//spermatogenesis;GO:0009755//hormone-mediated signaling pathway;GO:0022602//ovulation cycle process;GO:0032962//positive reg…
0	BMSK0014941	Fit1	1.31125	2.67118	8953	849	0.071	0.163	1.02654	9.20327e-26	1.48007e-21	up	unc-112-related protein-like isoform X2	-	-	-	-	GO:0005737//cytoplasm	GO:0050839//cell adhesion molecule binding	GO:0007160//cell-matrix adhesion;GO:0007229//integrin-mediated signaling pathway;GO:0048738//cardiac muscle tissue development;GO:0050829//defense response to Gram-negative bacterium
0	BMSK0000952	Lasp	2.88482	5.86893	8953	849	0.148	0.224	1.02462	5.01506e-21	8.06522e-17	up	AET05797.1 lasp	-	-	-	-	GO:0005829//cytosol;GO:0005925//focal adhesion;GO:0030018//Z disc;GO:0031672//A band;GO:0070864//sperm individualization complex	GO:0003779//actin binding;GO:0046872//metal ion binding	GO:0007279//pole cell formation;GO:0007283//spermatogenesis;GO:0007291//sperm individualization;GO:0014881//regulation of myofibril size;GO:0045214//sarcomere organization;GO:0045856//positive regulation of pole plasm oskar mRNA localization;GO:0071689//muscle thin filament assembly
0	BMSK0014063	l(3)72Ab	0.993153	2.01942	8953	849	0.055	0.13	1.02385	7.7931e-24	1.25329e-19	up	putative U5 small nuclear ribonucleoprotein 200 kDa helicase [Papilio xuthus]	Genetic Information Processing	Transcription	ko03040//Spliceosome	K12854	GO:0005634//nucleus;GO:0005681//spliceosomal complex;GO:0005682//U5 snRNP;GO:0030532//small nuclear ribonucleoprotein complex;GO:0046540//U4/U6 x U5 tri-snRNP complex;GO:0071011//precatalytic spliceosome;GO:0071013//catalytic step 2 spliceosome;GO:0071014//post-mRNA release spliceosomal complex	GO:0003676//nucleic acid binding;GO:0003724//RNA helicase activity;GO:0004004//ATP-dependent RNA helicase activity;GO:0005524//ATP binding;GO:0008026//ATP-dependent helicase activity	GO:0000278//mitotic cell cycle;GO:0000381//regulation of alternative mRNA splicing, via spliceosome;GO:0000388//spliceosome conformational change to release U4 (or U4atac) and U1 (or U11);GO:0000398//mRNA splicing, via spliceosome;GO:0007283//spermatogenesis;GO:0007419//ventral cord development;GO:0008380//RNA splicing
0	BMSK0000768	R3HDM2	1.967	3.9891	8953	849	0.101	0.244	1.02006	8.24613e-44	1.32614e-39	up	R3H domain-containing protein 2 isoform X2	Organismal Systems	Development	ko04320//Dorso-ventral axis formation	K02360	GO:0005634//nucleus	GO:0003723//RNA binding	-
0	BMSK0005127	TULP4	1.03545	2.09911	8953	849	0.056	0.143	1.01952	2.68037e-35	4.31058e-31	up	tubby-related protein 4	-	-	-	-	GO:0005737//cytoplasm;GO:0005829//cytosol;GO:0005929//cilium	GO:0035091//phosphatidylinositol binding	GO:0016567//protein ubiquitination;GO:0043687//post-translational protein modification;GO:0061512//protein localization to cilium
0	BMSK0008888		2.69256	5.44559	8953	849	0.136	0.327	1.01611	6.03491e-59	9.70533e-55	up	uncharacterized protein CG7065-like	-	-	-	-	-	-	-
0	BMSK0014696		1.77133	3.58163	8953	849	0.083	0.216	1.01579	2.67913e-43	4.30858e-39	up	Copia protein [Trachymyrmex cornetzi]	-	-	-	-	-	-	-
0	BMSK0003382	unc80	2.60208	5.2585	8953	849	0.138	0.291	1.01499	4.74113e-31	7.62469e-27	up	protein unc-80 homolog [Amyelois transitella]	-	-	-	-	GO:0034703//cation channel complex	GO:0005261//cation channel activity	GO:0045475//locomotor rhythm;GO:0055080//cation homeostasis
0	BMSK0008954		1.40316	2.82976	8953	849	0.069	0.183	1.012	2.82052e-40	4.53596e-36	up	uncharacterized protein LOC101744110 isoform X8	-	-	-	-	-	-	-
0	BMSK0009141	Abca5	1.3776	2.76563	8953	849	0.079	0.168	1.00545	4.1767e-22	6.71697e-18	up	ATP-binding cassette sub-family A member 5	Environmental Information Processing	Membrane transport	ko02010//ABC transporters	K05648	GO:0000139//Golgi membrane;GO:0005765//lysosomal membrane;GO:0005770//late endosome;GO:0005794//Golgi apparatus;GO:0016021//integral component of membrane;GO:0031902//late endosome membrane;GO:0043231//intracellular membrane-bounded organelle	GO:0005319//lipid transporter activity;GO:0005524//ATP binding;GO:0042626//ATPase activity, coupled to transmembrane movement of substances	GO:0006869//lipid transport;GO:0015918//sterol transport;GO:0030301//cholesterol transport
0	BMSK0014372	Dpy19l1	1.23025	2.46206	8953	849	0.069	0.165	1.00092	3.68762e-35	5.93044e-31	up	probable C-mannosyltransferase DPY19L1 [Amyelois transitella]	-	-	-	-	GO:0005637//nuclear inner membrane;GO:0016021//integral component of membrane	GO:0000030//mannosyltransferase activity	GO:0018406//protein C-linked glycosylation via 2'-alpha-mannosyl-L-tryptophan
0	BMSK0011679	PIK3R4	0.824418	1.64772	8953	849	0.047	0.112	0.999025	3.29308e-25	5.29592e-21	up	phosphoinositide 3-kinase regulatory subunit 4 [Papilio polytes]	Cellular Processes;Cellular Processes	Transport and catabolism;Transport and catabolism	ko04140//Autophagy - animal;ko04136//Autophagy - other eukaryotes	K08333;K08333	GO:0005770//late endosome;GO:0005776//autophagosome;GO:0005829//cytosol;GO:0005930//axoneme;GO:0015630//microtubule cytoskeleton;GO:0016020//membrane;GO:0030670//phagocytic vesicle membrane;GO:0034271//phosphatidylinositol 3-kinase complex, class III, type I;GO:0034272//phosphatidylinositol 3-kinase complex, class III, type II;GO:0035032//phosphatidylinositol 3-kinase complex, class III;GO:004323…	GO:0004672//protein kinase activity;GO:0004674//protein serine/threonine kinase activity;GO:0005524//ATP binding	GO:0006468//protein phosphorylation;GO:0006623//protein targeting to vacuole;GO:0006661//phosphatidylinositol biosynthetic process;GO:0016236//macroautophagy;GO:0030242//pexophagy;GO:0032465//regulation of cytokinesis;GO:0032801//receptor catabolic process;GO:0034162//toll-like receptor 9 signaling pathway;GO:0042149//cellular response to glucose starvation;GO:0043552//positive regulation of phos…
0	BMSK0013594		0.952089	1.89709	8953	849	0.053	0.127	0.994621	1.32929e-29	2.13776e-25	up	esterase FE4-like isoform X1	-	-	-	-	-	GO:0016787//hydrolase activity	GO:0006633//fatty acid biosynthetic process
0	BMSK0004434		2.67609	5.32905	8953	849	0.137	0.264	0.993753	2.14966e-21	3.45708e-17	up	uncharacterized protein LOC101737699 isoform X2	-	-	-	-	-	-	-
0	BMSK0013257	birc7	2.2496	4.47868	8953	849	0.119	0.243	0.993408	8.72134e-25	1.40257e-20	up	ADM32523.1 iap2	Genetic Information Processing;Organismal Systems;Cellular Processes	Folding, sorting and degradation;Immune system;Cell growth and death	ko04120//Ubiquitin mediated proteolysis;ko04624//Toll and Imd signaling pathway;ko04215//Apoptosis - multiple species	K16060;K16060;K16060	GO:0005634//nucleus;GO:0005737//cytoplasm	GO:0043027//cysteine-type endopeptidase inhibitor activity involved in apoptotic process;GO:0046872//metal ion binding;GO:0061630//ubiquitin protein ligase activity	GO:0007275//multicellular organism development;GO:0043066//negative regulation of apoptotic process;GO:0043154//negative regulation of cysteine-type endopeptidase activity involved in apoptotic process;GO:0051865//protein autoubiquitination;GO:1990001//inhibition of cysteine-type endopeptidase activity involved in apoptotic process
0	BMSK0013871		0.908682	1.80879	8953	849	0.049	0.124	0.993176	1.49217e-29	2.39971e-25	up	uncharacterized protein LOC101737811 isoform X2	Cellular Processes	Transport and catabolism	ko04140//Autophagy - animal	K21249	-	-	-
0	BMSK0002748	CMIP	0.863986	1.71727	8953	849	0.048	0.114	0.991034	4.45744e-23	7.16846e-19	up	C-Maf-inducing protein-like [Amyelois transitella]	-	-	-	-	GO:0005654//nucleoplasm;GO:0005829//cytosol	-	-
0	BMSK0014364		2.73117	5.42565	8953	849	0.128	0.319	0.990276	1.85404e-61	2.98167e-57	up	uncharacterized protein LOC101737485 isoform X2	-	-	-	-	-	-	-
0	BMSK0005151	trr	3.34459	6.63951	8953	849	0.17	0.384	0.989246	1.27845e-59	2.056e-55	up	histone-lysine N-methyltransferase 2C	Metabolism	Amino acid metabolism	ko00310//Lysine degradation	K09188	GO:0005634//nucleus;GO:0005700//polytene chromosome;GO:0005703//polytene chromosome puff;GO:0044666//MLL3/4 complex	GO:0003713//transcription coactivator activity;GO:0005102//receptor binding;GO:0042393//histone binding;GO:0042800//histone methyltransferase activity (H3-K4 specific);GO:0046872//metal ion binding	GO:0007458//progression of morphogenetic furrow involved in compound eye morphogenesis;GO:0016571//histone methylation;GO:0035075//response to ecdysone;GO:0045893//positive regulation of transcription, DNA-templated;GO:0045944//positive regulation of transcription from RNA polymerase II promoter;GO:0048749//compound eye development;GO:0051568//histone H3-K4 methylation;GO:1900114//positive regula…
0	BMSK0008900	E2f2	0.745365	1.4795	8953	849	0.043	0.108	0.989094	3.29529e-33	5.29949e-29	up	E2F transcription factor 1 isoform X1	-	-	-	-	GO:0005634//nucleus;GO:0090575//RNA polymerase II transcription factor complex	GO:0000977//RNA polymerase II regulatory region sequence-specific DNA binding;GO:0000981//RNA polymerase II transcription factor activity, sequence-specific DNA binding;GO:0000987//core promoter proximal region sequence-specific DNA binding;GO:0001228//transcriptional activator activity, RNA polymerase II transcription regulatory region sequence-specific binding;GO:0003677//DNA binding;GO:0003700…	GO:0000122//negative regulation of transcription from RNA polymerase II promoter;GO:0006355//regulation of transcription, DNA-templated;GO:0007049//cell cycle;GO:0045944//positive regulation of transcription from RNA polymerase II promoter;GO:0051726//regulation of cell cycle;GO:0072332//intrinsic apoptotic signaling pathway by p53 class mediator;GO:1903671//negative regulation of sprouting angio…
0	BMSK0012226		0.716064	1.421	8953	849	0.04	0.101	0.98875	4.02024e-28	6.46535e-24	up	XP 012548782.2 uncharacterized protein LOC101743414	-	-	-	-	-	-	-
0	BMSK0004936	ARA1	1.16682	2.30384	8953	849	0.063	0.152	0.981453	4.66337e-31	7.49963e-27	up	Neurotransmitter-gated ion-channel ligand binding domain	-	-	-	-	GO:0016021//integral component of membrane;GO:0030054//cell junction;GO:0045211//postsynaptic membrane	GO:0004888//transmembrane signaling receptor activity;GO:0022848//acetylcholine-gated cation channel activity	-
0	BMSK0006057	larp	4.46527	8.80616	8953	849	0.218	0.43	0.979767	3.66164e-42	5.88864e-38	up	la-related protein 1	-	-	-	-	GO:0005737//cytoplasm;GO:0005739//mitochondrion;GO:0005829//cytosol	GO:0003723//RNA binding	GO:0000001//mitochondrion inheritance;GO:0007053//spindle assembly involved in male meiosis;GO:0007140//male meiosis;GO:0035186//syncytial blastoderm mitotic cell cycle
0	BMSK0007108		3.25226	6.41005	8953	849	0.153	0.314	0.978894	1.3198e-30	2.1225e-26	up	uncharacterized protein LOC100500745	-	-	-	-	-	-	-
0	BMSK0013112	Kansl1l	1.01547	2.00075	8953	849	0.056	0.141	0.978392	7.95758e-38	1.27974e-33	up	XP 021203209.1 KAT8 regulatory NSL complex subunit 1 isoform X1	-	-	-	-	GO:0044545//NSL complex	GO:0035035//histone acetyltransferase binding	GO:0043981//histone H4-K5 acetylation;GO:0043982//histone H4-K8 acetylation;GO:0043984//histone H4-K16 acetylation
0	BMSK0004290	POU6F2	1.58545	3.11879	8953	849	0.083	0.165	0.97609	3.21814e-16	5.17542e-12	up	Homeodomain	-	-	-	-	GO:0005634//nucleus	GO:0000981//RNA polymerase II transcription factor activity, sequence-specific DNA binding;GO:0003677//DNA binding;GO:0003700//transcription factor activity, sequence-specific DNA binding	GO:0006355//regulation of transcription, DNA-templated;GO:0006366//transcription from RNA polymerase II promoter;GO:0007402//ganglion mother cell fate determination;GO:0007417//central nervous system development;GO:0007601//visual perception
0	BMSK0003090	cyp41	2.72363	5.35569	8953	849	0.144	0.314	0.975544	6.06614e-46	9.75557e-42	up	peptidyl-prolyl cis-trans isomerase G	-	-	-	-	GO:0005829//cytosol	GO:0003755//peptidyl-prolyl cis-trans isomerase activity;GO:0016018//cyclosporin A binding;GO:0051082//unfolded protein binding	GO:0042026//protein refolding
0	BMSK0006052		1.91839	3.7708	8953	849	0.099	0.217	0.974971	1.73126e-32	2.7842e-28	up	-	-	-	-	-	-	-	-
0	BMSK0009807		0.901499	1.77153	8953	849	0.051	0.13	0.974596	5.33783e-39	8.5843e-35	up	uncharacterized protein LOC101743057	-	-	-	-	-	-	-
0	BMSK0008319	crbn	1.06302	2.08552	8953	849	0.059	0.153	0.972232	1.11061e-49	1.78609e-45	up	protein cereblon-like isoform X1	-	-	-	-	GO:0005634//nucleus;GO:0005737//cytoplasm;GO:0031464//Cul4A-RING E3 ubiquitin ligase complex	GO:0046872//metal ion binding	GO:0016567//protein ubiquitination;GO:0043161//proteasome-mediated ubiquitin-dependent protein catabolic process
0	BMSK0003232		1.04428	2.03954	8953	849	0.057	0.134	0.965727	1.06725e-27	1.71635e-23	up	uncharacterized protein LOC101738314	-	-	-	-	-	-	-
0	BMSK0004609	Gstt1	1.14755	2.23584	8953	849	0.062	0.15	0.96226	4.90074e-32	7.88138e-28	up	glutathione S-transferase theta 1 isoform X1	Metabolism;Metabolism;Metabolism;Metabolism	Xenobiotics biodegradation and metabolism;Metabolism of other amino acids;Xenobiotics biodegradation and metabolism;Xenobiotics biodegradation and metabolism	ko00983//Drug metabolism - other enzymes;ko00480//Glutathione metabolism;ko00980//Metabolism of xenobiotics by cytochrome P450;ko00982//Drug metabolism - cytochrome P450	K00799;K00799;K00799;K00799	GO:0005634//nucleus;GO:0005829//cytosol	GO:0004364//glutathione transferase activity;GO:0004602//glutathione peroxidase activity;GO:0047651//alkylhalidase activity	GO:0006304//DNA modification;GO:0006749//glutathione metabolic process;GO:0009751//response to salicylic acid;GO:0010269//response to selenium ion;GO:0018900//dichloromethane metabolic process;GO:0033197//response to vitamin E
0	BMSK0004526	RBM19	0.766546	1.49158	8953	849	0.038	0.101	0.960397	1.80789e-27	2.90744e-23	up	probable R -binding protein 19 isoform X2	-	-	-	-	GO:0005634//nucleus;GO:0005654//nucleoplasm;GO:0005694//chromosome;GO:0005730//nucleolus;GO:0005737//cytoplasm;GO:0016020//membrane;GO:0016607//nuclear speck	GO:0003723//RNA binding	GO:0000381//regulation of alternative mRNA splicing, via spliceosome;GO:0007275//multicellular organism development;GO:0040019//positive regulation of embryonic development;GO:0045292//mRNA cis splicing, via spliceosome
0	BMSK0007919	crm	1.05625	2.0504	8953	849	0.058	0.141	0.956953	4.33711e-35	6.97493e-31	up	actin cytoskeleton-regulatory complex protein pan1	-	-	-	-	GO:0005634//nucleus	GO:0003677//DNA binding;GO:0003682//chromatin binding	GO:0006355//regulation of transcription, DNA-templated;GO:0007379//segment specification
0	BMSK0005913	Hmcn2	1.03152	2.00117	8953	849	0.058	0.133	0.95608	4.21349e-26	6.77613e-22	up	lachesin-like isoform X1	-	-	-	-	GO:0005576//extracellular region;GO:0005604//basement membrane;GO:0005615//extracellular space;GO:0005938//cell cortex;GO:0030054//cell junction;GO:0031012//extracellular matrix;GO:0032154//cleavage furrow	GO:0005201//extracellular matrix structural constituent;GO:0005509//calcium ion binding	GO:0050896//response to stimulus
0	BMSK0008560	COL11A1	1.42983	2.766	8953	849	0.08	0.152	0.951951	2.95296e-12	4.74895e-08	up	collagen alpha-1(I) chain-like [Papilio machaon]	-	-	-	-	GO:0005576//extracellular region;GO:0005592//collagen type XI trimer;GO:0005615//extracellular space;GO:0005788//endoplasmic reticulum lumen;GO:0031012//extracellular matrix	GO:0005201//extracellular matrix structural constituent;GO:0008201//heparin binding;GO:0030020//extracellular matrix structural constituent conferring tensile strength;GO:0030674//protein binding, bridging;GO:0046872//metal ion binding;GO:0050840//extracellular matrix binding;GO:1904399//heparan sulfate binding	GO:0001502//cartilage condensation;GO:0001503//ossification;GO:0002063//chondrocyte development;GO:0006029//proteoglycan metabolic process;GO:0007601//visual perception;GO:0007605//sensory perception of sound;GO:0030198//extracellular matrix organization;GO:0030199//collagen fibril organization;GO:0035987//endodermal cell differentiation;GO:0035989//tendon development;GO:0042472//inner ear morpho…
0	BMSK0001401	pgant5	2.75155	5.31584	8953	849	0.139	0.306	0.950055	2.46641e-43	3.96649e-39	up	polypeptide N-acetylgalactosaminyltransferase 5 [Amyelois transitella]	Metabolism;Metabolism	Global and overview maps;Glycan biosynthesis and metabolism	ko01100//Metabolic pathways;ko00512//Mucin type O-glycan biosynthesis	K00710;K00710	GO:0000139//Golgi membrane;GO:0005794//Golgi apparatus;GO:0005795//Golgi stack;GO:0012505//endomembrane system;GO:0016021//integral component of membrane	GO:0004653//polypeptide N-acetylgalactosaminyltransferase activity;GO:0030246//carbohydrate binding;GO:0046872//metal ion binding	GO:0006486//protein glycosylation;GO:0009312//oligosaccharide biosynthetic process
0	BMSK0000562		2.17809	4.19882	8953	849	0.116	0.249	0.946919	1.26995e-33	2.04234e-29	up	protein AF-10 isoform X17	-	-	-	-	GO:0000785//chromatin;GO:0000793//condensed chromosome;GO:0005634//nucleus	GO:0003677//DNA binding;GO:0003682//chromatin binding;GO:0035064//methylated histone binding;GO:0046872//metal ion binding	GO:0016246//RNA interference
0	BMSK0006443	Nup160	0.980745	1.89007	8953	849	0.053	0.139	0.946491	2.51612e-44	4.04643e-40	up	Nuclear pore complex protein Nup160-like [Papilio xuthus]	Genetic Information Processing	Translation	ko03013//RNA transport	K14303	GO:0005643//nuclear pore;GO:0031080//nuclear pore outer ring	GO:0017056//structural constituent of nuclear pore	GO:0000724//double-strand break repair via homologous recombination;GO:0006406//mRNA export from nucleus;GO:0006606//protein import into nucleus
0	BMSK0006180		1.89666	3.64597	8953	849	0.099	0.233	0.942842	6.90995e-45	1.11126e-40	up	zinc finger protein 773-like	-	-	-	-	-	-	-
0	BMSK0006757	STAG1	0.914439	1.74662	8953	849	0.051	0.118	0.933602	1.36432e-24	2.19409e-20	up	cohesin subunit SA-2 isoform X1	-	-	-	-	GO:0000775//chromosome, centromeric region;GO:0000785//chromatin;GO:0005634//nucleus;GO:0005654//nucleoplasm;GO:0005694//chromosome;GO:0005829//cytosol;GO:0008278//cohesin complex;GO:0016363//nuclear matrix;GO:0016604//nuclear body;GO:0097431//mitotic spindle pole	GO:0001228//transcriptional activator activity, RNA polymerase II transcription regulatory region sequence-specific binding;GO:0003682//chromatin binding	GO:0007062//sister chromatid cohesion;GO:0051301//cell division;GO:1901673//regulation of mitotic spindle assembly
0	BMSK0013065	Cfap157	1.02796	1.96059	8953	849	0.057	0.124	0.931506	3.54398e-18	5.69943e-14	up	XP 012545253.1 uncharacterized protein LOC101743882 isoform X1	-	-	-	-	GO:0005829//cytosol;GO:0005886//plasma membrane;GO:0036064//ciliary basal body;GO:0043231//intracellular membrane-bounded organelle	GO:0008017//microtubule binding	GO:0007288//sperm axoneme assembly
0	BMSK0000764	Sin3a	2.97383	5.66515	8953	849	0.154	0.33	0.929794	1.50912e-47	2.42696e-43	up	paired amphipathic helix protein Sin3a	-	-	-	-	GO:0000776//kinetochore;GO:0000785//chromatin;GO:0005634//nucleus;GO:0005654//nucleoplasm;GO:0005667//transcription factor complex;GO:0005730//nucleolus;GO:0016580//Sin3 complex;GO:0017053//transcriptional repressor complex;GO:0032991//macromolecular complex	GO:0000976//transcription regulatory region sequence-specific DNA binding;GO:0001102//RNA polymerase II activating transcription factor binding;GO:0001103//RNA polymerase II repressing transcription factor binding;GO:0003677//DNA binding;GO:0003682//chromatin binding;GO:0003700//transcription factor activity, sequence-specific DNA binding;GO:0003714//transcription corepressor activity;GO:0003723/…	GO:0000122//negative regulation of transcription from RNA polymerase II promoter;GO:0001701//in utero embryonic development;GO:0002218//activation of innate immune response;GO:0002230//positive regulation of defense response to virus by host;GO:0002244//hematopoietic progenitor cell differentiation;GO:0006260//DNA replication;GO:0006355//regulation of transcription, DNA-templated;GO:0006476//prot…
0	BMSK0013655	egg	1.02739	1.95175	8953	849	0.055	0.141	0.925781	3.50366e-42	5.63458e-38	up	histone-lysine N-methyltransferase eggless isoform X1	Metabolism	Amino acid metabolism	ko00310//Lysine degradation	K11421	GO:0005634//nucleus;GO:0005700//polytene chromosome;GO:0005737//cytoplasm	GO:0003677//DNA binding;GO:0008270//zinc ion binding;GO:0018024//histone-lysine N-methyltransferase activity;GO:0046974//histone methyltransferase activity (H3-K9 specific)	GO:0007275//multicellular organism development;GO:0010629//negative regulation of gene expression;GO:0040029//regulation of gene expression, epigenetic;GO:0048132//female germ-line stem cell asymmetric division;GO:0048477//oogenesis;GO:0051038//negative regulation of transcription involved in meiotic cell cycle;GO:0051567//histone H3-K9 methylation;GO:0060968//regulation of gene silencing;GO:0070…
0	BMSK0004265	YPEL2	1.43999	2.73047	8953	849	0.075	0.167	0.923088	1.52743e-26	2.45641e-22	up	protein yippee-like CG15309 isoform X2	-	-	-	-	GO:0005730//nucleolus	GO:0046872//metal ion binding	-
0	BMSK0002618		4.31091	8.15184	8953	849	0.216	0.412	0.919134	4.27333e-37	6.87238e-33	up	Very low-density lipoprotein receptor [Papilio xuthus]	-	-	-	-	-	-	-
0	BMSK0014648	Myo7a	2.00068	3.77717	8953	849	0.103	0.223	0.916817	5.12302e-33	8.23884e-29	up	myosin-I heavy chain-like	-	-	-	-	GO:0001750//photoreceptor outer segment;GO:0001917//photoreceptor inner segment;GO:0005737//cytoplasm;GO:0005765//lysosomal membrane;GO:0005829//cytosol;GO:0005902//microvillus;GO:0005938//cell cortex;GO:0016324//apical plasma membrane;GO:0016459//myosin complex;GO:0031477//myosin VII complex;GO:0032391//photoreceptor connecting cilium;GO:0032420//stereocilium;GO:0042470//melanosome;GO:0045202//s…	GO:0000146//microfilament motor activity;GO:0003774//motor activity;GO:0003779//actin binding;GO:0005516//calmodulin binding;GO:0005524//ATP binding;GO:0019904//protein domain specific binding;GO:0030507//spectrin binding;GO:0030898//actin-dependent ATPase activity;GO:0042803//protein homodimerization activity;GO:0043531//ADP binding;GO:0044877//macromolecular complex binding;GO:0047485//protein …	GO:0001845//phagolysosome assembly;GO:0006886//intracellular protein transport;GO:0006909//phagocytosis;GO:0007040//lysosome organization;GO:0007600//sensory perception;GO:0007601//visual perception;GO:0007605//sensory perception of sound;GO:0030030//cell projection organization;GO:0030048//actin filament-based movement;GO:0034613//cellular protein localization;GO:0042472//inner ear morphogenesis…
0	BMSK0000849		2.35285	4.42221	8953	849	0.116	0.265	0.910357	1.36471e-43	2.19472e-39	up	uncharacterized protein LOC101742758 isoform X1	-	-	-	-	-	-	-
0	BMSK0011638		0.903804	1.69617	8953	849	0.048	0.115	0.908198	4.89432e-27	7.87105e-23	up	-	-	-	-	-	-	-	-
0	BMSK0014238	Seipin	1.71627	3.22073	8953	849	0.095	0.212	0.908109	2.87309e-43	4.6205e-39	up	XP 004923142.1 seipin isoform X2	-	-	-	-	GO:0005783//endoplasmic reticulum;GO:0030176//integral component of endoplasmic reticulum membrane	-	GO:0006635//fatty acid beta-oxidation;GO:0008610//lipid biosynthetic process;GO:0010883//regulation of lipid storage;GO:0010884//positive regulation of lipid storage;GO:0019915//lipid storage;GO:0032469//endoplasmic reticulum calcium ion homeostasis;GO:0034389//lipid particle organization;GO:0042594//response to starvation;GO:0046339//diacylglycerol metabolic process;GO:0046473//phosphatidic acid…
0	BMSK0011933	lig1	1.32952	2.49453	8953	849	0.066	0.151	0.907861	7.07579e-26	1.13793e-21	up	XP 021204433.1 D ligase 1	Genetic Information Processing;Genetic Information Processing;Genetic Information Processing;Genetic Information Processing	Replication and repair;Replication and repair;Replication and repair;Replication and repair	ko03420//Nucleotide excision repair;ko03030//DNA replication;ko03430//Mismatch repair;ko03410//Base excision repair	K10747;K10747;K10747;K10747	GO:0005634//nucleus	GO:0003677//DNA binding;GO:0003910//DNA ligase (ATP) activity;GO:0005524//ATP binding;GO:0046872//metal ion binding	GO:0006260//DNA replication;GO:0006310//DNA recombination;GO:0007049//cell cycle;GO:0051103//DNA ligation involved in DNA repair;GO:0051301//cell division;GO:0071897//DNA biosynthetic process
0	BMSK0008248	Sh3rf1	0.921833	1.72875	8953	849	0.052	0.127	0.907154	2.15319e-39	3.46276e-35	up	E3 ubiquitin-protein ligase SH3RF1 isoform X2	-	-	-	-	GO:0005794//Golgi apparatus;GO:0005829//cytosol;GO:0030027//lamellipodium;GO:0048471//perinuclear region of cytoplasm	GO:0005078//MAP-kinase scaffold activity;GO:0046872//metal ion binding;GO:0061630//ubiquitin protein ligase activity	GO:0001764//neuron migration;GO:0006915//apoptotic process;GO:0043154//negative regulation of cysteine-type endopeptidase activity involved in apoptotic process;GO:0043370//regulation of CD4-positive, alpha-beta T cell differentiation;GO:0046330//positive regulation of JNK cascade;GO:0051865//protein autoubiquitination;GO:2000564//regulation of CD8-positive, alpha-beta T cell proliferation;GO:200…
0	BMSK0007326	Sart1	1.50371	2.81688	8953	849	0.077	0.194	0.905569	3.20956e-51	5.16161e-47	up	U4/U6.U5 tri-snRNP-associated protein 1 isoform X1	Genetic Information Processing	Transcription	ko03040//Spliceosome	K11984	GO:0005634//nucleus;GO:0005654//nucleoplasm;GO:0005794//Golgi apparatus;GO:0015030//Cajal body;GO:0016607//nuclear speck;GO:0046540//U4/U6 x U5 tri-snRNP complex;GO:0071005//U2-type precatalytic spliceosome;GO:0071013//catalytic step 2 spliceosome	-	GO:0000398//mRNA splicing, via spliceosome;GO:0000481//maturation of 5S rRNA;GO:0045292//mRNA cis splicing, via spliceosome;GO:0045585//positive regulation of cytotoxic T cell differentiation
0	BMSK0006736	E(z)	2.55823	4.78652	8953	849	0.13	0.284	0.90383	1.04314e-44	1.67758e-40	up	histone-lysine N-methyltransferase E(z)	Metabolism	Amino acid metabolism	ko00310//Lysine degradation	K11430	GO:0000790//nuclear chromatin;GO:0005634//nucleus;GO:0035097//histone methyltransferase complex;GO:0035098//ESC/E(Z) complex	GO:0003677//DNA binding;GO:0003700//transcription factor activity, sequence-specific DNA binding;GO:0042054//histone methyltransferase activity;GO:0043565//sequence-specific DNA binding;GO:0046974//histone methyltransferase activity (H3-K9 specific);GO:0046976//histone methyltransferase activity (H3-K27 specific)	GO:0006723//cuticle hydrocarbon biosynthetic process;GO:0007411//axon guidance;GO:0016458//gene silencing;GO:0016571//histone methylation;GO:0022008//neurogenesis;GO:0031062//positive regulation of histone methylation;GO:0035186//syncytial blastoderm mitotic cell cycle;GO:0045892//negative regulation of transcription, DNA-templated;GO:0051567//histone H3-K9 methylation;GO:0070734//histone H3-K27 …
0	BMSK0006131	Mgat2	1.06442	1.98941	8953	849	0.058	0.134	0.902275	1.42493e-30	2.29158e-26	up	alpha-1,6-mannosyl-glycoprotein 2-beta-N-acetylglucosaminyltransferase isoform X1	Metabolism;Metabolism	Global and overview maps;Glycan biosynthesis and metabolism	ko01100//Metabolic pathways;ko00510//N-Glycan biosynthesis	K00736;K00736	GO:0000139//Golgi membrane;GO:0005795//Golgi stack;GO:0016021//integral component of membrane	GO:0008455//alpha-1,6-mannosylglycoprotein 2-beta-N-acetylglucosaminyltransferase activity;GO:0030145//manganese ion binding;GO:0030246//carbohydrate binding;GO:0042803//protein homodimerization activity	GO:0006487//protein N-linked glycosylation;GO:0009312//oligosaccharide biosynthetic process;GO:0018279//protein N-linked glycosylation via asparagine
0	BMSK0002156	Wrnip1	1.13171	2.11406	8953	849	0.056	0.13	0.901512	3.44242e-23	5.53611e-19	up	ATPase WRNIP1	-	-	-	-	GO:0000784//nuclear chromosome, telomeric region;GO:0005634//nucleus;GO:0030894//replisome;GO:0048471//perinuclear region of cytoplasm	GO:0003677//DNA binding;GO:0005524//ATP binding;GO:0008047//enzyme activator activity;GO:0016887//ATPase activity;GO:0042802//identical protein binding;GO:0043142//single-stranded DNA-dependent ATPase activity;GO:0046872//metal ion binding	GO:0000731//DNA synthesis involved in DNA repair;GO:0000733//DNA strand renaturation;GO:0006261//DNA-dependent DNA replication;GO:0006282//regulation of DNA repair;GO:0006310//DNA recombination;GO:0030174//regulation of DNA-dependent DNA replication initiation;GO:0033567//DNA replication, Okazaki fragment processing;GO:0045087//innate immune response
0	BMSK0010400		1.28245	2.39501	8953	849	0.065	0.17	0.901124	8.25747e-50	1.32797e-45	up	XP 012552174.1 mitochondrial intermembrane space import and assembly protein 40-like	-	-	-	-	GO:0005654//nucleoplasm;GO:0005730//nucleolus;GO:0030687//preribosome, large subunit precursor	GO:0043021//ribonucleoprotein complex binding	GO:0000463//maturation of LSU-rRNA from tricistronic rRNA transcript (SSU-rRNA, 5.8S rRNA, LSU-rRNA);GO:0000466//maturation of 5.8S rRNA from tricistronic rRNA transcript (SSU-rRNA, 5.8S rRNA, LSU-rRNA)
0	BMSK0002711	TDRD7	0.893533	1.66735	8953	849	0.051	0.114	0.899967	1.52438e-26	2.45152e-22	up	tudor domain-containing protein 7 isoform X1	-	-	-	-	GO:0005737//cytoplasm;GO:0035770//ribonucleoprotein granule	GO:0003729//mRNA binding	GO:0002089//lens morphogenesis in camera-type eye;GO:0007283//spermatogenesis;GO:0010608//posttranscriptional regulation of gene expression;GO:0070306//lens fiber cell differentiation
0	BMSK0004865	SASH1	2.13859	3.97987	8953	849	0.112	0.203	0.896063	3.80272e-13	6.11554e-09	up	uncharacterized protein LOC101747205 isoform X1	-	-	-	-	GO:0032991//macromolecular complex	GO:0008022//protein C-terminus binding;GO:0019901//protein kinase binding;GO:0031435//mitogen-activated protein kinase kinase kinase binding;GO:0032947//protein complex scaffold	GO:0000209//protein polyubiquitination;GO:0010595//positive regulation of endothelial cell migration;GO:0031666//positive regulation of lipopolysaccharide-mediated signaling pathway;GO:0043507//positive regulation of JUN kinase activity;GO:0045766//positive regulation of angiogenesis;GO:1900044//regulation of protein K63-linked ubiquitination;GO:1900745//positive regulation of p38MAPK cascade;GO:…
0	BMSK0003062	Klp10A	1.1344	2.10819	8953	849	0.062	0.145	0.894076	1.28351e-35	2.06414e-31	up	kinesin-like protein a isoform X2	-	-	-	-	GO:0000775//chromosome, centromeric region;GO:0000922//spindle pole;GO:0005813//centrosome;GO:0005828//kinetochore microtubule;GO:0005871//kinesin complex;GO:0005874//microtubule;GO:0055028//cortical microtubule;GO:0061673//mitotic spindle astral microtubule;GO:0072687//meiotic spindle;GO:0090619//meiotic spindle pole;GO:0097431//mitotic spindle pole	GO:0003774//motor activity;GO:0003777//microtubule motor activity;GO:0005524//ATP binding;GO:0008017//microtubule binding;GO:0008574//ATP-dependent microtubule motor activity, plus-end-directed;GO:0016887//ATPase activity	GO:0000212//meiotic spindle organization;GO:0007018//microtubule-based movement;GO:0007019//microtubule depolymerization;GO:0007051//spindle organization;GO:0007052//mitotic spindle organization;GO:0007057//spindle assembly involved in female meiosis I;GO:0007079//mitotic chromosome movement towards spindle pole;GO:0045167//asymmetric protein localization involved in cell fate determination;GO:00…
0	BMSK0015830		0.949673	1.75944	8953	849	0.055	0.117	0.889615	8.96656e-23	1.442e-18	up	XP 012552128.1 uncharacterized protein LOC101735359	-	-	-	-	-	-	-
0	BMSK0010285	cry	0.867103	1.60063	8953	849	0.048	0.112	0.884364	3.00279e-27	4.82908e-23	up	cryptochrome 1 isoform X1	-	-	-	-	GO:0005634//nucleus;GO:0005641//nuclear envelope lumen;GO:0005737//cytoplasm;GO:0048471//perinuclear region of cytoplasm	GO:0009882//blue light photoreceptor activity;GO:0050660//flavin adenine dinucleotide binding	GO:0018298//protein-chromophore linkage;GO:0042752//regulation of circadian rhythm;GO:0045892//negative regulation of transcription, DNA-templated;GO:0048511//rhythmic process
0	BMSK0005060	SH3KBP1	2.6328	4.85955	8953	849	0.135	0.285	0.884221	4.62436e-41	7.43689e-37	up	CD2-associated protein isoform X1	-	-	-	-	GO:0005737//cytoplasm;GO:0005829//cytosol;GO:0005856//cytoskeleton;GO:0005886//plasma membrane;GO:0005911//cell-cell junction;GO:0005925//focal adhesion;GO:0030139//endocytic vesicle;GO:0030659//cytoplasmic vesicle membrane;GO:0043005//neuron projection;GO:0045202//synapse	GO:0017124//SH3 domain binding	GO:0006897//endocytosis;GO:0006915//apoptotic process;GO:0007010//cytoskeleton organization;GO:0007267//cell-cell signaling;GO:0007411//axon guidance;GO:0008360//regulation of cell shape;GO:0016477//cell migration;GO:0042059//negative regulation of epidermal growth factor receptor signaling pathway;GO:0061024//membrane organization
0	BMSK0011561		0.976765	1.79857	8953	849	0.054	0.13	0.880764	1.29775e-36	2.08705e-32	up	gastrula zinc finger protein XlCGF26.1-like isoform X2 [Amyelois transitella]	-	-	-	-	-	-	-
0	BMSK0007440	CREBBP	1.96822	3.62379	8953	849	0.106	0.231	0.880609	6.69238e-38	1.07627e-33	up	CREB-binding protein-like	Environmental Information Processing;Environmental Information Processing;Environmental Information Processing;Environmental Information Processing	Signal transduction;Signal transduction;Signal transduction;Signal transduction	ko04068//FoxO signaling pathway;ko04310//Wnt signaling pathway;ko04350//TGF-beta signaling pathway;ko04330//Notch signaling pathway	K04498;K04498;K04498;K04498	GO:0000123//histone acetyltransferase complex;GO:0000790//nuclear chromatin;GO:0005634//nucleus;GO:0005654//nucleoplasm;GO:0005737//cytoplasm;GO:0016604//nuclear body	GO:0000987//core promoter proximal region sequence-specific DNA binding;GO:0001085//RNA polymerase II transcription factor binding;GO:0001102//RNA polymerase II activating transcription factor binding;GO:0002039//p53 binding;GO:0003682//chromatin binding;GO:0003684//damaged DNA binding;GO:0003713//transcription coactivator activity;GO:0003714//transcription corepressor activity;GO:0004402//histon…	GO:0000122//negative regulation of transcription from RNA polymerase II promoter;GO:0001666//response to hypoxia;GO:0002223//stimulatory C-type lectin receptor signaling pathway;GO:0006355//regulation of transcription, DNA-templated;GO:0006367//transcription initiation from RNA polymerase II promoter;GO:0006473//protein acetylation;GO:0007165//signal transduction;GO:0007219//Notch signaling pathw…
0	BMSK0004421	shep	3.22441	5.90866	8953	849	0.165	0.329	0.873794	8.88889e-38	1.42951e-33	up	protein alan shepard isoform X3	-	-	-	-	-	GO:0003723//RNA binding	GO:0009629//response to gravity
0	BMSK0006410	MYOCD	1.27867	2.33713	8953	849	0.069	0.168	0.870089	2.65746e-50	4.27373e-46	up	verprolin isoform X2	-	-	-	-	GO:0005634//nucleus	GO:0003713//transcription coactivator activity	GO:0035065//regulation of histone acetylation;GO:0051145//smooth muscle cell differentiation;GO:0055007//cardiac muscle cell differentiation;GO:2000727//positive regulation of cardiac muscle cell differentiation
0	BMSK0014115		2.32449	4.24684	8953	849	0.12	0.273	0.869475	2.20806e-56	3.55099e-52	up	XP 004926338.1 serine/arginine repetitive matrix protein 1 isoform X1	-	-	-	-	-	-	-
0	BMSK0006098	NUP98	0.941753	1.72004	8953	849	0.053	0.124	0.86902	2.04977e-35	3.29644e-31	up	nuclear pore complex protein Nup98-Nup96 isoform X1	Genetic Information Processing	Translation	ko03013//RNA transport	K14297	GO:0005635//nuclear envelope;GO:0005643//nuclear pore;GO:0005654//nucleoplasm;GO:0005829//cytosol;GO:0016604//nuclear body;GO:0031080//nuclear pore outer ring;GO:0031965//nuclear membrane;GO:0034399//nuclear periphery;GO:0042405//nuclear inclusion body;GO:0043231//intracellular membrane-bounded organelle;GO:0043657//host cell;GO:0044614//nuclear pore cytoplasmic filaments;GO:0044615//nuclear pore…	GO:0003713//transcription coactivator activity;GO:0003723//RNA binding;GO:0003729//mRNA binding;GO:0005215//transporter activity;GO:0008139//nuclear localization sequence binding;GO:0008236//serine-type peptidase activity;GO:0017056//structural constituent of nuclear pore;GO:1990841//promoter-specific chromatin binding	GO:0000973//posttranscriptional tethering of RNA polymerase II gene DNA at nuclear periphery;GO:0006110//regulation of glycolytic process;GO:0006260//DNA replication;GO:0006405//RNA export from nucleus;GO:0006406//mRNA export from nucleus;GO:0006409//tRNA export from nucleus;GO:0006606//protein import into nucleus;GO:0006913//nucleocytoplasmic transport;GO:0006999//nuclear pore organization;GO:00…
0	BMSK0005234		2.729	4.9838	8953	849	0.137	0.286	0.868874	7.13627e-39	1.14766e-34	up	uncharacterized protein LOC101739231	-	-	-	-	GO:0071013//catalytic step 2 spliceosome	GO:0003682//chromatin binding	GO:0000398//mRNA splicing, via spliceosome;GO:0007219//Notch signaling pathway;GO:0045892//negative regulation of transcription, DNA-templated
0	BMSK0005417	STX1B	1.49358	2.72507	8953	849	0.082	0.177	0.867521	1.66451e-31	2.67687e-27	up	syntaxin-1A isoform X7	Genetic Information Processing	Folding, sorting and degradation	ko04130//SNARE interactions in vesicular transport	K04560	GO:0005634//nucleus;GO:0005652//nuclear lamina;GO:0005654//nucleoplasm;GO:0005737//cytoplasm;GO:0005813//centrosome;GO:0005815//microtubule organizing center;GO:0005819//spindle;GO:0005829//cytosol;GO:0005886//plasma membrane;GO:0008021//synaptic vesicle;GO:0012505//endomembrane system;GO:0016020//membrane;GO:0016021//integral component of membrane;GO:0030424//axon;GO:0031201//SNARE complex;GO:00…	GO:0000149//SNARE binding;GO:0005102//receptor binding;GO:0005484//SNAP receptor activity;GO:0019901//protein kinase binding;GO:0019904//protein domain specific binding	GO:0001956//positive regulation of neurotransmitter secretion;GO:0006886//intracellular protein transport;GO:0006887//exocytosis;GO:0006904//vesicle docking involved in exocytosis;GO:0006906//vesicle fusion;GO:0010468//regulation of gene expression;GO:0010807//regulation of synaptic vesicle priming;GO:0010977//negative regulation of neuron projection development;GO:0016081//synaptic vesicle docki…
0	BMSK0014375	Pank1	2.0546	3.74757	8953	849	0.107	0.238	0.867099	3.4303e-43	5.51661e-39	up	pantothenate kinase 3 isoform X2 [Papilio xuthus]	Metabolism;Metabolism	Global and overview maps;Metabolism of cofactors and vitamins	ko01100//Metabolic pathways;ko00770//Pantothenate and CoA biosynthesis	K09680;K09680	GO:0005634//nucleus;GO:0005829//cytosol;GO:0030118//clathrin coat;GO:0055037//recycling endosome;GO:0071944//cell periphery	GO:0004594//pantothenate kinase activity;GO:0005524//ATP binding;GO:0042803//protein homodimerization activity	GO:0015937//coenzyme A biosynthetic process
0	BMSK0007786		3.70066	6.74524	8953	849	0.186	0.325	0.866089	5.6103e-23	9.02248e-19	up	transmembrane and TPR repeat-containing protein CG4050 [Plutella xylostella]	-	-	-	-	GO:0005783//endoplasmic reticulum;GO:0016021//integral component of membrane	GO:0000030//mannosyltransferase activity;GO:0004169//dolichyl-phosphate-mannose-protein mannosyltransferase activity	GO:0035269//protein O-linked mannosylation
0	BMSK0008750	NNT	1.94369	3.5388	8953	849	0.106	0.232	0.864463	6.59052e-46	1.05989e-41	up	D(P) transhydrogenase, mitochondrial	Metabolism;Metabolism	Global and overview maps;Metabolism of cofactors and vitamins	ko01100//Metabolic pathways;ko00760//Nicotinate and nicotinamide metabolism	K00323;K00323	GO:0005739//mitochondrion;GO:0005743//mitochondrial inner membrane;GO:0016021//integral component of membrane	GO:0008746//NAD(P)+ transhydrogenase activity;GO:0050661//NADP binding;GO:0051287//NAD binding	GO:0006740//NADPH regeneration;GO:1902600//hydrogen ion transmembrane transport
0	BMSK0009223	su(w[a])	1.49539	2.7166	8953	849	0.073	0.172	0.861285	2.00833e-35	3.2298e-31	up	protein suppressor of white apricot	-	-	-	-	GO:0016607//nuclear speck	GO:0003723//RNA binding	GO:0000395//mRNA 5'-splice site recognition
0	BMSK0013554	Sik3	1.66733	3.02672	8953	849	0.088	0.203	0.860217	1.99899e-43	3.21478e-39	up	serine/threonine-protein kinase par-1-like isoform X4	-	-	-	-	GO:0005654//nucleoplasm;GO:0005737//cytoplasm	GO:0000287//magnesium ion binding;GO:0004674//protein serine/threonine kinase activity;GO:0005524//ATP binding;GO:0050321//tau-protein kinase activity	GO:0000226//microtubule cytoskeleton organization;GO:0001958//endochondral ossification;GO:0006468//protein phosphorylation;GO:0032880//regulation of protein localization;GO:0035108//limb morphogenesis;GO:0035264//multicellular organism growth;GO:0035556//intracellular signal transduction;GO:0048705//skeletal system morphogenesis;GO:0060351//cartilage development involved in endochondral bone mor…
0	BMSK0008396	alpha-Spec	2.78305	5.0472	8953	849	0.147	0.312	0.858818	1.96211e-49	3.15547e-45	up	spectrin alpha chain isoform X5	-	-	-	-	GO:0005794//Golgi apparatus;GO:0005886//plasma membrane;GO:0005938//cell cortex;GO:0008091//spectrin;GO:0016323//basolateral plasma membrane;GO:0031594//neuromuscular junction;GO:0045169//fusome;GO:0045170//spectrosome	GO:0003779//actin binding;GO:0005509//calcium ion binding;GO:0005516//calmodulin binding;GO:0008017//microtubule binding;GO:0008092//cytoskeletal protein binding	GO:0007009//plasma membrane organization;GO:0007026//negative regulation of microtubule depolymerization;GO:0007274//neuromuscular synaptic transmission;GO:0007294//germarium-derived oocyte fate determination;GO:0007308//oocyte construction;GO:0007417//central nervous system development;GO:0008360//regulation of cell shape;GO:0016199//axon midline choice point recognition;GO:0030707//ovarian foll…
0	BMSK0006949	DVL1	1.6996	3.07157	8953	849	0.089	0.201	0.853781	2.72633e-38	4.38448e-34	up	uncharacterized protein LOC101743084 isoform X1	-	-	-	-	-	-	-
0	BMSK0004578	HIP1	2.10033	3.78583	8953	849	0.108	0.237	0.849995	6.99178e-42	1.12442e-37	up	huntingtin-interacting protein 1	-	-	-	-	GO:0005634//nucleus;GO:0005737//cytoplasm;GO:0005794//Golgi apparatus;GO:0005829//cytosol;GO:0005856//cytoskeleton;GO:0016020//membrane;GO:0030136//clathrin-coated vesicle;GO:0030479//actin cortical patch;GO:0030665//clathrin-coated vesicle membrane;GO:0031234//extrinsic component of cytoplasmic side of plasma membrane;GO:0043231//intracellular membrane-bounded organelle;GO:0098793//presynapse;GO…	GO:0005154//epidermal growth factor receptor binding;GO:0005200//structural constituent of cytoskeleton;GO:0030276//clathrin binding;GO:0032051//clathrin light chain binding;GO:0032266//phosphatidylinositol-3-phosphate binding;GO:0035091//phosphatidylinositol binding;GO:0035254//glutamate receptor binding;GO:0035612//AP-2 adaptor complex binding;GO:0035615//clathrin adaptor activity;GO:0042803//p…	GO:0006915//apoptotic process;GO:0006919//activation of cysteine-type endopeptidase activity involved in apoptotic process;GO:0007015//actin filament organization;GO:0030100//regulation of endocytosis;GO:0030154//cell differentiation;GO:0042981//regulation of apoptotic process;GO:0045742//positive regulation of epidermal growth factor receptor signaling pathway;GO:0048260//positive regulation of …
0	BMSK0004129	Dys	1.78167	3.2112	8953	849	0.096	0.197	0.849885	4.31814e-27	6.94443e-23	up	dystrophin	-	-	-	-	GO:0005737//cytoplasm;GO:0005856//cytoskeleton;GO:0005938//cell cortex;GO:0016010//dystrophin-associated glycoprotein complex;GO:0042383//sarcolemma;GO:0045202//synapse	GO:0003779//actin binding;GO:0005198//structural molecule activity;GO:0008092//cytoskeletal protein binding;GO:0008270//zinc ion binding;GO:0008307//structural constituent of muscle;GO:0050699//WW domain binding	GO:0007274//neuromuscular synaptic transmission;GO:0007474//imaginal disc-derived wing vein specification;GO:0008586//imaginal disc-derived wing vein morphogenesis;GO:0030010//establishment of cell polarity;GO:0046716//muscle cell cellular homeostasis;GO:0046928//regulation of neurotransmitter secretion;GO:0048172//regulation of short-term neuronal synaptic plasticity
0	BMSK0015361	Oga	1.57879	2.8432	8953	849	0.085	0.187	0.848699	5.05593e-39	8.13095e-35	up	protein O-Glc case	-	-	-	-	GO:0005634//nucleus;GO:0005739//mitochondrion;GO:0005829//cytosol	GO:0004402//histone acetyltransferase activity;GO:0016231//beta-N-acetylglucosaminidase activity	GO:0006044//N-acetylglucosamine metabolic process;GO:0006517//protein deglycosylation;GO:0006612//protein targeting to membrane;GO:0009100//glycoprotein metabolic process;GO:0010524//positive regulation of calcium ion transport into cytosol;GO:0010616//negative regulation of cardiac muscle adaptation;GO:0031343//positive regulation of cell killing;GO:0032024//positive regulation of insulin secret…
0	BMSK0004900	Zswim8	2.74785	4.92955	8953	849	0.137	0.3	0.843154	3.40282e-52	5.47242e-48	up	zinc finger SWIM domain-containing protein 8-like	-	-	-	-	GO:0005829//cytosol;GO:0031462//Cul2-RING ubiquitin ligase complex	GO:0008270//zinc ion binding	GO:1902667//regulation of axon guidance
0	BMSK0002094	AMBRA1	1.21742	2.18049	8953	849	0.066	0.144	0.840827	2.57358e-27	4.13884e-23	up	uncharacterized protein LOC101743043	Cellular Processes;Cellular Processes	Transport and catabolism;Transport and catabolism	ko04140//Autophagy - animal;ko04137//Mitophagy - animal	K17985;K17985	GO:0005737//cytoplasm;GO:0005739//mitochondrion;GO:0005741//mitochondrial outer membrane;GO:0005776//autophagosome;GO:0005829//cytosol;GO:0005930//axoneme;GO:0045335//phagocytic vesicle;GO:0048471//perinuclear region of cytoplasm	GO:0031625//ubiquitin protein ligase binding;GO:0051020//GTPase binding	GO:0000045//autophagosome assembly;GO:0000422//mitophagy;GO:0000423//macromitophagy;GO:0006914//autophagy;GO:0008285//negative regulation of cell proliferation;GO:0009267//cellular response to starvation;GO:0010508//positive regulation of autophagy;GO:0010667//negative regulation of cardiac muscle cell apoptotic process;GO:0016236//macroautophagy;GO:0021915//neural tube development;GO:0030154//ce…
0	BMSK0005591	rbfox1l	2.9526	5.28095	8953	849	0.154	0.326	0.838813	6.17031e-53	9.9231e-49	up	R binding protein fox-1 homolog 2 isoform X3	-	-	-	-	GO:0005634//nucleus;GO:0005737//cytoplasm	GO:0003723//RNA binding;GO:0003729//mRNA binding	GO:0000381//regulation of alternative mRNA splicing, via spliceosome;GO:0003015//heart process;GO:0006397//mRNA processing;GO:0007399//nervous system development;GO:0008380//RNA splicing;GO:0043484//regulation of RNA splicing;GO:0048739//cardiac muscle fiber development;GO:0048741//skeletal muscle fiber development
0	BMSK0006447		0.899094	1.60795	8953	849	0.045	0.112	0.838676	8.72689e-29	1.40346e-24	up	uncharacterized protein LOC101742952	-	-	-	-	-	-	-
0	BMSK0007995		1.69996	3.0379	8953	849	0.092	0.204	0.837571	1.64052e-42	2.63828e-38	up	uncharacterized protein LOC101740850 isoform X1	-	-	-	-	-	-	-
0	BMSK0003395	scrib	2.64722	4.72996	8953	849	0.137	0.291	0.83735	7.74299e-47	1.24523e-42	up	protein lap4 isoform X5	Environmental Information Processing	Signal transduction	ko04391//Hippo signaling pathway -fly	K16175	GO:0005911//cell-cell junction;GO:0005913//cell-cell adherens junction;GO:0005918//septate junction;GO:0005923//bicellular tight junction;GO:0005938//cell cortex;GO:0014069//postsynaptic density;GO:0016323//basolateral plasma membrane;GO:0016327//apicolateral plasma membrane;GO:0016328//lateral plasma membrane;GO:0030054//cell junction;GO:0031594//neuromuscular junction;GO:0045169//fusome;GO:0045…	GO:0035255//ionotropic glutamate receptor binding	GO:0000122//negative regulation of transcription from RNA polymerase II promoter;GO:0000902//cell morphogenesis;GO:0001708//cell fate specification;GO:0001737//establishment of imaginal disc-derived wing hair orientation;GO:0001738//morphogenesis of a polarized epithelium;GO:0007318//pole plasm protein localization;GO:0007391//dorsal closure;GO:0007464//R3/R4 cell fate commitment;GO:0007472//wing…
0	BMSK0012220	DMXL1	2.20944	3.93979	8953	849	0.119	0.24	0.834441	1.30621e-35	2.10065e-31	up	dmX-like protein 2 [Amyelois transitella]	-	-	-	-	GO:0043291//RAVE complex	-	GO:0007035//vacuolar acidification
0	BMSK0004851	pi4kb	1.74773	3.11395	8953	849	0.09	0.201	0.833262	1.65955e-38	2.66889e-34	up	phosphatidylinositol 4-kinase beta isoform X2	Metabolism;Environmental Information Processing;Metabolism	Global and overview maps;Signal transduction;Carbohydrate metabolism	ko01100//Metabolic pathways;ko04070//Phosphatidylinositol signaling system;ko00562//Inositol phosphate metabolism	K19801;K19801;K19801	GO:0005741//mitochondrial outer membrane;GO:0030867//rough endoplasmic reticulum membrane	GO:0004430//1-phosphatidylinositol 4-kinase activity;GO:0005524//ATP binding	GO:0048015//phosphatidylinositol-mediated signaling
0	BMSK0011962	Gld2	0.984049	1.75308	8953	849	0.055	0.124	0.833091	1.09208e-31	1.75628e-27	up	poly(A) R polymerase gld-2 homolog A-like isoform X2	-	-	-	-	GO:0005654//nucleoplasm;GO:0005737//cytoplasm;GO:0043005//neuron projection	GO:0003723//RNA binding;GO:0004652//polynucleotide adenylyltransferase activity;GO:0005524//ATP binding;GO:0046872//metal ion binding	GO:0006397//mRNA processing;GO:0007616//long-term memory;GO:0043631//RNA polyadenylation
0	BMSK0006044		1.2833	2.28009	8953	849	0.066	0.148	0.829233	1.61854e-29	2.60294e-25	up	NF-kappa-B inhibitor zeta [Operophtera brumata]	-	-	-	-	-	-	-
0	BMSK0003541	ANKHD1	0.96601	1.71537	8953	849	0.052	0.114	0.828408	1.12025e-23	1.80158e-19	up	ankyrin repeat domain-containing protein 17-like	-	-	-	-	GO:0005737//cytoplasm	GO:0003723//RNA binding	GO:0045087//innate immune response
0	BMSK0007057	Dscam2	0.848306	1.50611	8953	849	0.05	0.113	0.828173	5.8561e-38	9.41777e-34	up	Down syndrome cell adhesion molecule-like protein Dscam2	-	-	-	-	GO:0005886//plasma membrane;GO:0005887//integral component of plasma membrane;GO:0030424//axon	GO:0042802//identical protein binding;GO:0098632//protein binding involved in cell-cell adhesion	GO:0007156//homophilic cell adhesion via plasma membrane adhesion molecules;GO:0007411//axon guidance;GO:0048812//neuron projection morphogenesis;GO:0070593//dendrite self-avoidance
0	BMSK0000568		3.89944	6.92079	8953	849	0.196	0.375	0.82767	2.71888e-37	4.37251e-33	up	GRB10-interacting GYF protein 2	-	-	-	-	GO:0005623//cell	-	GO:0010506//regulation of autophagy;GO:0046716//muscle cell cellular homeostasis;GO:0070050//neuron cellular homeostasis
0	BMSK0015621	purb	0.823538	1.46132	8953	849	0.046	0.102	0.827362	3.64425e-24	5.86068e-20	up	transcriptional activator protein Pur-alpha isoform X3	-	-	-	-	GO:0005634//nucleus	GO:0000977//RNA polymerase II regulatory region sequence-specific DNA binding;GO:0001227//transcriptional repressor activity, RNA polymerase II transcription regulatory region sequence-specific binding;GO:0003690//double-stranded DNA binding;GO:0032422//purine-rich negative regulatory element binding;GO:0043565//sequence-specific DNA binding	GO:0008283//cell proliferation;GO:0030154//cell differentiation
0	BMSK0002175	mxt	1.09428	1.9349	8953	849	0.06	0.134	0.822285	2.28946e-32	3.6819e-28	up	uncharacterized protein LOC101745835 isoform X1	-	-	-	-	GO:0005737//cytoplasm;GO:0034518//RNA cap binding complex	GO:0003743//translation initiation factor activity;GO:0008190//eukaryotic initiation factor 4E binding	GO:0036099//female germ-line stem cell population maintenance;GO:0045727//positive regulation of translation;GO:1901190//regulation of formation of translation initiation ternary complex
0	BMSK0003780	Zmym3	1.48614	2.62274	8953	849	0.076	0.177	0.819505	4.28889e-41	6.89739e-37	up	Zinc finger MYM-type protein 4 [Papilio xuthus]	-	-	-	-	GO:0005634//nucleus;GO:0005654//nucleoplasm	GO:0000981//RNA polymerase II transcription factor activity, sequence-specific DNA binding;GO:0008270//zinc ion binding	GO:0006357//regulation of transcription from RNA polymerase II promoter;GO:0007010//cytoskeleton organization;GO:0022604//regulation of cell morphogenesis
0	BMSK0011990	Blm	1.32778	2.33989	8953	849	0.07	0.159	0.817428	2.28844e-36	3.68028e-32	up	Bloom syndrome protein homolog isoform X1	Genetic Information Processing;Genetic Information Processing	Replication and repair;Replication and repair	ko03460//Fanconi anemia pathway;ko03440//Homologous recombination	K10901;K10901	GO:0000228//nuclear chromosome;GO:0000800//lateral element;GO:0005634//nucleus;GO:0005657//replication fork;GO:0005694//chromosome;GO:0005730//nucleolus;GO:0005737//cytoplasm;GO:0005829//cytosol;GO:0016363//nuclear matrix;GO:0045120//pronucleus	GO:0000400//four-way junction DNA binding;GO:0000403//Y-form DNA binding;GO:0000405//bubble DNA binding;GO:0002039//p53 binding;GO:0003677//DNA binding;GO:0003678//DNA helicase activity;GO:0003697//single-stranded DNA binding;GO:0004003//ATP-dependent DNA helicase activity;GO:0004386//helicase activity;GO:0005524//ATP binding;GO:0008094//DNA-dependent ATPase activity;GO:0008270//zinc ion binding;…	GO:0000079//regulation of cyclin-dependent protein serine/threonine kinase activity;GO:0000712//resolution of meiotic recombination intermediates;GO:0000724//double-strand break repair via homologous recombination;GO:0000731//DNA synthesis involved in DNA repair;GO:0000732//strand displacement;GO:0000733//DNA strand renaturation;GO:0006281//DNA repair;GO:0006302//double-strand break repair;GO:000…
0	BMSK0004818	FAAH2	1.26774	2.23344	8953	849	0.07	0.152	0.817004	9.3018e-33	1.49592e-28	up	fatty-acid amide hydrolase 2-A-like isoform X3	-	-	-	-	GO:0005811//lipid particle;GO:0016021//integral component of membrane	GO:0017064//fatty acid amide hydrolase activity	GO:0019369//arachidonic acid metabolic process
0	BMSK0005992	cnc	1.67301	2.94306	8953	849	0.089	0.191	0.814868	1.22821e-36	1.97521e-32	up	uncharacterized protein LOC101735722	-	-	-	-	GO:0005634//nucleus;GO:0005703//polytene chromosome puff	GO:0003677//DNA binding;GO:0003700//transcription factor activity, sequence-specific DNA binding;GO:0046982//protein heterodimerization activity	GO:0006979//response to oxidative stress;GO:0007310//oocyte dorsal/ventral axis specification;GO:0007317//regulation of pole plasm oskar mRNA localization;GO:0007350//blastoderm segmentation;GO:0008103//oocyte microtubule cytoskeleton polarization;GO:0008340//determination of adult lifespan;GO:0008359//regulation of bicoid mRNA localization;GO:0034976//response to endoplasmic reticulum stress;GO:…
0	BMSK0011474		1.25237	2.20034	8953	849	0.069	0.14	0.813066	1.97914e-20	3.18285e-16	up	protein CASC3 isoform X2	Genetic Information Processing;Genetic Information Processing	Translation;Translation	ko03013//RNA transport;ko03015//mRNA surveillance pathway	K14323;K14323	-	-	-
0	BMSK0000173	syd	2.09187	3.66643	8953	849	0.106	0.229	0.809584	5.06431e-39	8.14442e-35	up	JNK-interacting protein 3 isoform X2	-	-	-	-	GO:0000139//Golgi membrane;GO:0005737//cytoplasm;GO:0016020//membrane;GO:0030140//trans-Golgi network transport vesicle;GO:0043005//neuron projection	GO:0005078//MAP-kinase scaffold activity;GO:0008432//JUN kinase binding;GO:0019894//kinesin binding;GO:0030159//receptor signaling complex scaffold activity	GO:0007257//activation of JUN kinase activity;GO:0008088//axo-dendritic transport;GO:0016192//vesicle-mediated transport;GO:0046328//regulation of JNK cascade
0	BMSK0001351		0.914419	1.6012	8953	849	0.053	0.114	0.808229	2.3277e-31	3.7434e-27	up	zinc finger protein 431 isoform X8	-	-	-	-	-	-	-
0	BMSK0003118	ost-1	1.46444	2.56273	8953	849	0.081	0.146	0.807338	2.93547e-11	4.72082e-07	up	secreted protein acidic and rich in cysteine	-	-	-	-	GO:0005604//basement membrane;GO:0005615//extracellular space	GO:0005509//calcium ion binding;GO:0005518//collagen binding;GO:0050840//extracellular matrix binding	GO:0007275//multicellular organism development
0	BMSK0013348	REEP4	1.56317	2.73243	8953	849	0.082	0.174	0.805708	1.26722e-31	2.03795e-27	up	TB2/DP1, HVA22 family	-	-	-	-	GO:0005783//endoplasmic reticulum;GO:0005789//endoplasmic reticulum membrane;GO:0005874//microtubule;GO:0016021//integral component of membrane	GO:0008017//microtubule binding	GO:0006998//nuclear envelope organization;GO:0007084//mitotic nuclear envelope reassembly;GO:0051301//cell division
0	BMSK0014025		0.954488	1.66794	8953	849	0.051	0.115	0.805265	1.47382e-27	2.3702e-23	up	XP 021204024.1 zinc finger protein 569 isoform X1	-	-	-	-	-	-	-
0	BMSK0011190	MDN1	1.72238	3.00307	8953	849	0.087	0.192	0.802034	4.79142e-37	7.70555e-33	up	midasin isoform X1	Genetic Information Processing	Translation	ko03008//Ribosome biogenesis in eukaryotes	K14572	GO:0005634//nucleus;GO:0005654//nucleoplasm;GO:0005730//nucleolus;GO:0005829//cytosol;GO:0016020//membrane;GO:0045111//intermediate filament cytoskeleton	GO:0005524//ATP binding;GO:0016887//ATPase activity;GO:0051082//unfolded protein binding	GO:0000027//ribosomal large subunit assembly;GO:0006364//rRNA processing;GO:0065003//macromolecular complex assembly
0	BMSK0010606	Ylpm1	2.26226	3.94003	8953	849	0.113	0.243	0.800445	2.61756e-40	4.20957e-36	up	XP 004928244.1 uncharacterized protein LOC101745340 isoform X1	-	-	-	-	GO:0005634//nucleus;GO:0016607//nuclear speck	-	-
0	BMSK0015857	GATAD2A	1.34862	2.34229	8953	849	0.075	0.16	0.796439	6.39202e-36	1.02796e-31	up	XP 012552094.1 uncharacterized protein LOC105842614 isoform X1	-	-	-	-	GO:0005634//nucleus;GO:0005654//nucleoplasm;GO:0016581//NuRD complex;GO:0016607//nuclear speck	GO:0000981//RNA polymerase II transcription factor activity, sequence-specific DNA binding;GO:0008270//zinc ion binding;GO:0030674//protein binding, bridging;GO:0043565//sequence-specific DNA binding	GO:0000122//negative regulation of transcription from RNA polymerase II promoter;GO:0006306//DNA methylation;GO:0045892//negative regulation of transcription, DNA-templated
0	BMSK0002965	U2surp	1.12224	1.94896	8953	849	0.06	0.134	0.796323	3.27389e-29	5.26508e-25	up	U2 snRNP-associated SURP motif-containing protein	Genetic Information Processing	Transcription	ko03040//Spliceosome	K12842	GO:0005634//nucleus;GO:0005654//nucleoplasm	GO:0003723//RNA binding	GO:0006396//RNA processing
0	BMSK0007444	rudhira	1.52915	2.64781	8953	849	0.079	0.178	0.792067	1.7056e-39	2.74295e-35	up	uncharacterized protein LOC101744657	-	-	-	-	GO:0005737//cytoplasm;GO:0005829//cytosol	-	GO:0042594//response to starvation;GO:0044351//macropinocytosis
0	BMSK0009170	Arhgap15	1.30515	2.25691	8953	849	0.069	0.145	0.790133	1.18627e-26	1.90775e-22	up	uncharacterized protein LOC101743410	-	-	-	-	GO:0005737//cytoplasm;GO:0016020//membrane	GO:0005096//GTPase activator activity	GO:0007165//signal transduction;GO:0008360//regulation of cell shape;GO:0043087//regulation of GTPase activity
0	BMSK0015510	Wnk3	1.26199	2.17954	8953	849	0.07	0.146	0.788322	3.89203e-28	6.25917e-24	up	uncharacterized protein LOC101738244	-	-	-	-	GO:0005737//cytoplasm;GO:0005829//cytosol;GO:0005912//adherens junction;GO:0005923//bicellular tight junction	GO:0004672//protein kinase activity;GO:0004674//protein serine/threonine kinase activity;GO:0005524//ATP binding;GO:0019869//chloride channel inhibitor activity;GO:0019870//potassium channel inhibitor activity	GO:0006468//protein phosphorylation;GO:0010765//positive regulation of sodium ion transport;GO:0010766//negative regulation of sodium ion transport;GO:0010800//positive regulation of peptidyl-threonine phosphorylation;GO:0032414//positive regulation of ion transmembrane transporter activity;GO:0035556//intracellular signal transduction;GO:0043066//negative regulation of apoptotic process;GO:00467…
0	BMSK0005148		1.86092	3.20299	8953	849	0.093	0.197	0.783399	3.87392e-32	6.23004e-28	up	-	-	-	-	-	-	-	-
0	BMSK0008764	ECT2	1.80504	3.09981	8953	849	0.096	0.194	0.780151	1.2375e-30	1.99015e-26	up	protein ECT2 isoform X3	-	-	-	-	GO:0005634//nucleus;GO:0005737//cytoplasm;GO:0005829//cytosol;GO:0005911//cell-cell junction;GO:0005923//bicellular tight junction;GO:0030496//midbody;GO:0032154//cleavage furrow;GO:0072686//mitotic spindle;GO:0097149//centralspindlin complex	GO:0005089//Rho guanyl-nucleotide exchange factor activity;GO:0005096//GTPase activator activity;GO:0042803//protein homodimerization activity	GO:0000281//mitotic cytokinesis;GO:0000902//cell morphogenesis;GO:0007186//G-protein coupled receptor signaling pathway;GO:0015031//protein transport;GO:0032147//activation of protein kinase activity;GO:0032467//positive regulation of cytokinesis;GO:0035023//regulation of Rho protein signal transduction;GO:0035556//intracellular signal transduction;GO:0042307//positive regulation of protein impor…
0	BMSK0002316	KIAA1109	1.35364	2.32325	8953	849	0.075	0.16	0.779302	2.88375e-36	4.63765e-32	up	hypothetical protein KGM 19707 [Danaus plexippus]	-	-	-	-	GO:0005634//nucleus;GO:0016020//membrane;GO:0016021//integral component of membrane;GO:0098793//presynapse	-	GO:0001558//regulation of cell growth;GO:0030856//regulation of epithelial cell differentiation;GO:0048488//synaptic vesicle endocytosis
0	BMSK0008619		1.66092	2.84374	8953	849	0.09	0.179	0.775807	9.29466e-27	1.49477e-22	up	uncharacterized protein LOC101738615 isoform X1	Environmental Information Processing	Signal transduction	ko04013//MAPK signaling pathway - fly	K20235	-	-	-
0	BMSK0001452		1.63548	2.7996	8953	849	0.082	0.181	0.775509	3.0379e-36	4.88555e-32	up	zinc finger CCHC domain-containing protein 9 isoform X2	-	-	-	-	GO:0005730//nucleolus	GO:0003676//nucleic acid binding;GO:0008270//zinc ion binding	-
0	BMSK0000890	BAZ2B	3.78617	6.47254	8953	849	0.193	0.357	0.773593	2.5709e-33	4.13452e-29	up	uncharacterized protein LOC101745407 isoform X3	-	-	-	-	GO:0005634//nucleus	GO:0003677//DNA binding;GO:0046872//metal ion binding	GO:0006338//chromatin remodeling;GO:0006357//regulation of transcription from RNA polymerase II promoter
0	BMSK0004647	Cdk12	1.48963	2.54544	8953	849	0.078	0.164	0.772963	3.05881e-27	4.91918e-23	up	cyclin dependent kinase 12 isoform X1	-	-	-	-	GO:0000228//nuclear chromosome;GO:0000307//cyclin-dependent protein kinase holoenzyme complex;GO:0000790//nuclear chromatin;GO:0005634//nucleus;GO:0005694//chromosome;GO:0005700//polytene chromosome;GO:0005703//polytene chromosome puff;GO:0008024//positive transcription elongation factor complex b;GO:0019908//nuclear cyclin-dependent protein kinase holoenzyme complex	GO:0004693//cyclin-dependent protein serine/threonine kinase activity;GO:0005524//ATP binding;GO:0008134//transcription factor binding;GO:0008353//RNA polymerase II carboxy-terminal domain kinase activity;GO:0030332//cyclin binding;GO:0044212//transcription regulatory region DNA binding	GO:0006368//transcription elongation from RNA polymerase II promoter;GO:0006468//protein phosphorylation;GO:0032968//positive regulation of transcription elongation from RNA polymerase II promoter;GO:0045944//positive regulation of transcription from RNA polymerase II promoter;GO:0070816//phosphorylation of RNA polymerase II C-terminal domain
0	BMSK0011404	Slc2a8	1.27225	2.1696	8953	849	0.068	0.133	0.770047	4.43007e-18	7.12444e-14	up	solute carrier family 2, facilitated glucose transporter member 6-like	-	-	-	-	GO:0005887//integral component of plasma membrane;GO:0008021//synaptic vesicle;GO:0030659//cytoplasmic vesicle membrane	GO:0005351//sugar:proton symporter activity;GO:0005355//glucose transmembrane transporter activity;GO:0005536//glucose binding	GO:0001666//response to hypoxia;GO:0007141//male meiosis I;GO:0008286//insulin receptor signaling pathway
0	BMSK0003154	APC	1.84846	3.1482	8953	849	0.098	0.203	0.768205	2.00498e-36	3.2244e-32	up	adenomatous polyposis coli protein isoform X2	Environmental Information Processing	Signal transduction	ko04310//Wnt signaling pathway	K02085	GO:0000776//kinetochore;GO:0005634//nucleus;GO:0005654//nucleoplasm;GO:0005737//cytoplasm;GO:0005813//centrosome;GO:0005829//cytosol;GO:0005874//microtubule;GO:0005886//plasma membrane;GO:0005912//adherens junction;GO:0005923//bicellular tight junction;GO:0016328//lateral plasma membrane;GO:0016342//catenin complex;GO:0030027//lamellipodium;GO:0030877//beta-catenin destruction complex;GO:0032587/…	GO:0008013//beta-catenin binding;GO:0008017//microtubule binding;GO:0019887//protein kinase regulator activity;GO:0019901//protein kinase binding;GO:0031625//ubiquitin protein ligase binding;GO:0042802//identical protein binding;GO:0045295//gamma-catenin binding;GO:0051010//microtubule plus-end binding;GO:0070840//dynein complex binding	GO:0000281//mitotic cytokinesis;GO:0001708//cell fate specification;GO:0006974//cellular response to DNA damage stimulus;GO:0007026//negative regulation of microtubule depolymerization;GO:0007050//cell cycle arrest;GO:0007094//mitotic spindle assembly checkpoint;GO:0007155//cell adhesion;GO:0007389//pattern specification process;GO:0008285//negative regulation of cell proliferation;GO:0008286//in…
0	BMSK0003348	wapl	2.02922	3.45174	8953	849	0.103	0.225	0.766397	1.01911e-45	1.63894e-41	up	protein wings apart-like [Amyelois transitella]	-	-	-	-	GO:0005634//nucleus;GO:0005700//polytene chromosome	-	GO:0006325//chromatin organization;GO:0007062//sister chromatid cohesion;GO:0016321//female meiosis chromosome segregation;GO:0045132//meiotic chromosome segregation;GO:0060623//regulation of chromosome condensation;GO:0071922//regulation of cohesin localization to chromatin
0	BMSK0011271	fdl	1.9685	3.34184	8953	849	0.102	0.205	0.763548	2.24782e-30	3.61494e-26	up	ACV89847.1 fused lobes	Metabolism;Metabolism	Global and overview maps;Glycan biosynthesis and metabolism	ko01100//Metabolic pathways;ko00511//Other glycan degradation	K20730;K20730	GO:0005770//late endosome;GO:0005886//plasma membrane	GO:0004563//beta-N-acetylhexosaminidase activity;GO:0016231//beta-N-acetylglucosaminidase activity	GO:0005975//carbohydrate metabolic process;GO:0006491//N-glycan processing;GO:0006517//protein deglycosylation;GO:0007420//brain development;GO:0016063//rhodopsin biosynthetic process
0	BMSK0015447	pll	1.24461	2.10846	8953	849	0.064	0.145	0.760492	6.33274e-35	1.01843e-30	up	XP 012545778.1 serine/threonine-protein kinase pelle	Organismal Systems	Immune system	ko04624//Toll and Imd signaling pathway	K04730	GO:0005634//nucleus;GO:0005737//cytoplasm;GO:0005829//cytosol;GO:0005886//plasma membrane	GO:0004672//protein kinase activity;GO:0004674//protein serine/threonine kinase activity;GO:0005524//ATP binding;GO:0019904//protein domain specific binding	GO:0002804//positive regulation of antifungal peptide production;GO:0006468//protein phosphorylation;GO:0006915//apoptotic process;GO:0007352//zygotic specification of dorsal/ventral axis;GO:0007526//larval somatic muscle development;GO:0008063//Toll signaling pathway;GO:0009953//dorsal/ventral pattern formation;GO:0035172//hemocyte proliferation;GO:0035556//intracellular signal transduction;GO:0…
0	BMSK0000060		5.21262	8.83008	8953	849	0.24	0.428	0.760419	5.633e-33	9.05898e-29	up	transcriptional repressor CTCF	-	-	-	-	-	-	-
0	BMSK0015785		1.53157	2.5921	8953	849	0.078	0.164	0.759114	6.4937e-30	1.04432e-25	up	inner centromere protein A	-	-	-	-	-	-	-
0	BMSK0012855		1.11555	1.88783	8953	849	0.059	0.125	0.758968	2.01758e-22	3.24467e-18	up	golgi-associated PDZ and coiled-coil motif-containing protein-like	-	-	-	-	-	-	-
0	BMSK0011993	RALGAPB	1.09187	1.84614	8953	849	0.06	0.125	0.757707	2.22719e-25	3.58176e-21	up	XP 012546964.1 ral GTPase-activating protein subunit beta-like	-	-	-	-	-	GO:0005096//GTPase activator activity;GO:0046982//protein heterodimerization activity	GO:0051056//regulation of small GTPase mediated signal transduction;GO:0090630//activation of GTPase activity
0	BMSK0010722	foxn3	1.74583	2.94657	8953	849	0.09	0.199	0.75512	7.66451e-47	1.23261e-42	up	forkhead box protein N3-like isoform X5 [Papilio xuthus]	-	-	-	-	GO:0005634//nucleus	GO:0003700//transcription factor activity, sequence-specific DNA binding;GO:0043565//sequence-specific DNA binding	GO:0007049//cell cycle;GO:0045892//negative regulation of transcription, DNA-templated
0	BMSK0007056	Dscam2	4.55111	7.6764	8953	849	0.225	0.398	0.754211	3.91912e-32	6.30273e-28	up	Down syndrome cell adhesion molecule-like protein Dscam2 isoform X11	-	-	-	-	GO:0005886//plasma membrane;GO:0005887//integral component of plasma membrane;GO:0030424//axon	GO:0042802//identical protein binding;GO:0098632//protein binding involved in cell-cell adhesion	GO:0007156//homophilic cell adhesion via plasma membrane adhesion molecules;GO:0007411//axon guidance;GO:0048812//neuron projection morphogenesis;GO:0070593//dendrite self-avoidance
0	BMSK0002546		2.52879	4.2617	8953	849	0.135	0.261	0.752981	7.32564e-36	1.17811e-31	up	uncharacterized protein LOC101739757 isoform X2	-	-	-	-	-	-	-
0	BMSK0005480	rut	1.44236	2.42943	8953	849	0.079	0.15	0.752181	1.10111e-20	1.7708e-16	up	Ca(2+)/calmodulin-responsive adenylate cyclase	Metabolism;Organismal Systems	Nucleotide metabolism;Aging	ko00230//Purine metabolism;ko04213//Longevity regulating pathway - multiple species	K08041;K08041	GO:0005887//integral component of plasma membrane;GO:0016020//membrane	GO:0004016//adenylate cyclase activity;GO:0005516//calmodulin binding;GO:0005524//ATP binding;GO:0008294//calcium- and calmodulin-responsive adenylate cyclase activity;GO:0046872//metal ion binding	GO:0001661//conditioned taste aversion;GO:0006171//cAMP biosynthetic process;GO:0006979//response to oxidative stress;GO:0007189//adenylate cyclase-activating G-protein coupled receptor signaling pathway;GO:0007268//synaptic transmission;GO:0007274//neuromuscular synaptic transmission;GO:0007528//neuromuscular junction development;GO:0007591//molting cycle, chitin-based cuticle;GO:0007611//learni…
0	BMSK0000939	CycT	1.94721	3.27902	8953	849	0.099	0.216	0.751854	9.11816e-45	1.46638e-40	up	cyclin-T-like	-	-	-	-	GO:0005634//nucleus;GO:0005700//polytene chromosome;GO:0005703//polytene chromosome puff;GO:0008023//transcription elongation factor complex;GO:0008024//positive transcription elongation factor complex b;GO:0032783//ELL-EAF complex	GO:0016538//cyclin-dependent protein serine/threonine kinase regulator activity;GO:0019901//protein kinase binding;GO:0061575//cyclin-dependent protein serine/threonine kinase activator activity	GO:0006351//transcription, DNA-templated;GO:0006357//regulation of transcription from RNA polymerase II promoter;GO:0007419//ventral cord development;GO:0009408//response to heat;GO:0032786//positive regulation of DNA-templated transcription, elongation
0	BMSK0003281		0.989626	1.66528	8953	849	0.055	0.104	0.750809	1.03928e-14	1.67137e-10	up	chorion b-ZIP transcription factor isoform X1	-	-	-	-	-	-	-
0	BMSK0010735	4CL3	0.84188	1.41293	8953	849	0.046	0.104	0.747	1.57757e-29	2.53704e-25	up	XP 004928344.1 probable 4-coumarate--CoA ligase 3	-	-	-	-	-	GO:0005524//ATP binding;GO:0016207//4-coumarate-CoA ligase activity	GO:0009698//phenylpropanoid metabolic process
0	BMSK0002151	CYLD	1.82846	3.06191	8953	849	0.095	0.199	0.743803	7.67168e-38	1.23376e-33	up	ubiquitin carboxyl-terminal hydrolase CYLD isoform X1	Environmental Information Processing	Signal transduction	ko04013//MAPK signaling pathway - fly	K08601	GO:0005813//centrosome;GO:0005819//spindle;GO:0005829//cytosol;GO:0005874//microtubule;GO:0031234//extrinsic component of cytoplasmic side of plasma membrane;GO:0036064//ciliary basal body;GO:0048471//perinuclear region of cytoplasm;GO:0097542//ciliary tip	GO:0004843//thiol-dependent ubiquitin-specific protease activity;GO:0008270//zinc ion binding;GO:0019901//protein kinase binding;GO:0036459//thiol-dependent ubiquitinyl hydrolase activity;GO:0061578//Lys63-specific deubiquitinase activity;GO:0070064//proline-rich region binding;GO:1990380//Lys48-specific deubiquitinase activity	GO:0006511//ubiquitin-dependent protein catabolic process;GO:0007049//cell cycle;GO:0007346//regulation of mitotic cell cycle;GO:0010803//regulation of tumor necrosis factor-mediated signaling pathway;GO:0016055//Wnt signaling pathway;GO:0016579//protein deubiquitination;GO:0032088//negative regulation of NF-kappaB transcription factor activity;GO:0032480//negative regulation of type I interferon…
0	BMSK0004706	smc1a	1.62267	2.7155	8953	849	0.084	0.187	0.74285	4.56602e-45	7.34307e-41	up	structural maintenance of chromosomes protein 1A [Papilio xuthus]	-	-	-	-	GO:0000776//kinetochore;GO:0005634//nucleus;GO:0030893//meiotic cohesin complex	GO:0003682//chromatin binding;GO:0005524//ATP binding	GO:0006281//DNA repair;GO:0007064//mitotic sister chromatid cohesion;GO:0009314//response to radiation;GO:0051301//cell division;GO:0051321//meiotic cell cycle;GO:0072423//response to DNA damage checkpoint signaling
0	BMSK0014747	ARID4B	1.72143	2.87395	8953	849	0.083	0.185	0.739432	1.14929e-36	1.84829e-32	up	AT-rich interactive domain-containing protein 4B	-	-	-	-	GO:0005634//nucleus;GO:0005654//nucleoplasm;GO:0005737//cytoplasm	GO:0000981//RNA polymerase II transcription factor activity, sequence-specific DNA binding;GO:0044212//transcription regulatory region DNA binding	GO:0006349//regulation of gene expression by genetic imprinting;GO:0006357//regulation of transcription from RNA polymerase II promoter;GO:0007283//spermatogenesis;GO:0034773//histone H4-K20 trimethylation;GO:0036124//histone H3-K9 trimethylation;GO:0045944//positive regulation of transcription from RNA polymerase II promoter;GO:0097368//establishment of Sertoli cell barrier
0	BMSK0013541	CHKB	2.1985	3.66895	8953	849	0.117	0.24	0.738852	3.53075e-46	5.67816e-42	up	choline/ethanolamine kinase isoform X1 [Papilio polytes]	Metabolism;Metabolism	Global and overview maps;Lipid metabolism	ko01100//Metabolic pathways;ko00564//Glycerophospholipid metabolism	K14156;K14156	GO:0005829//cytosol	GO:0004103//choline kinase activity;GO:0004305//ethanolamine kinase activity;GO:0005524//ATP binding	GO:0006646//phosphatidylethanolamine biosynthetic process;GO:0006656//phosphatidylcholine biosynthetic process
0	BMSK0013383	SON	0.940363	1.56797	8953	849	0.049	0.113	0.737607	6.88818e-31	1.10776e-26	up	protein SON isoform X1	-	-	-	-	GO:0016607//nuclear speck	GO:0003677//DNA binding;GO:0003723//RNA binding;GO:0050733//RS domain binding	GO:0000226//microtubule cytoskeleton organization;GO:0000281//mitotic cytokinesis;GO:0006397//mRNA processing;GO:0008380//RNA splicing;GO:0043066//negative regulation of apoptotic process;GO:0043484//regulation of RNA splicing;GO:0048024//regulation of mRNA splicing, via spliceosome;GO:0051726//regulation of cell cycle
0	BMSK0013056		3.57306	5.95743	8953	849	0.156	0.317	0.73753	5.01518e-39	8.06541e-35	up	formin-binding protein 4-like	-	-	-	-	-	-	-
0	BMSK0015578		0.947239	1.57613	8953	849	0.053	0.11	0.734586	1.05002e-26	1.68864e-22	up	-	-	-	-	-	-	-	-
0	BMSK0008592	sick	2.03518	3.37461	8953	849	0.11	0.21	0.729562	2.03393e-28	3.27096e-24	up	protein sickie isoform X4	-	-	-	-	-	GO:0005524//ATP binding	GO:0007015//actin filament organization;GO:0007399//nervous system development;GO:0007409//axonogenesis;GO:0045087//innate immune response;GO:0050829//defense response to Gram-negative bacterium
0	BMSK0010110	Taf1	1.19339	1.97744	8953	849	0.063	0.135	0.728564	8.39747e-30	1.35048e-25	up	transcription initiation factor TFIID subunit 1 isoform X1 [Amyelois transitella]	Genetic Information Processing	Transcription	ko03022//Basal transcription factors	K03125	GO:0005634//nucleus;GO:0005654//nucleoplasm;GO:0005669//transcription factor TFIID complex;GO:0005730//nucleolus;GO:0035102//PRC1 complex	GO:0004402//histone acetyltransferase activity;GO:0004674//protein serine/threonine kinase activity;GO:0005524//ATP binding;GO:0008134//transcription factor binding;GO:0010485//H4 histone acetyltransferase activity;GO:0017025//TBP-class protein binding;GO:0036408//histone acetyltransferase activity (H3-K14 specific);GO:0043565//sequence-specific DNA binding	GO:0006352//DNA-templated transcription, initiation;GO:0006367//transcription initiation from RNA polymerase II promoter;GO:0006468//protein phosphorylation;GO:0007049//cell cycle;GO:0043967//histone H4 acetylation;GO:0044154//histone H3-K14 acetylation;GO:0045944//positive regulation of transcription from RNA polymerase II promoter;GO:0051123//RNA polymerase II transcriptional preinitiation comp…
0	BMSK0002812	HIVEP1	1.88262	3.11488	8953	849	0.094	0.187	0.726431	3.61786e-26	5.81825e-22	up	uncharacterized protein LOC101737452	-	-	-	-	GO:0005634//nucleus;GO:0005654//nucleoplasm;GO:0005739//mitochondrion;GO:0016604//nuclear body	GO:0000980//RNA polymerase II distal enhancer sequence-specific DNA binding;GO:0000981//RNA polymerase II transcription factor activity, sequence-specific DNA binding;GO:0001227//transcriptional repressor activity, RNA polymerase II transcription regulatory region sequence-specific binding;GO:0003677//DNA binding;GO:0046872//metal ion binding	GO:0000122//negative regulation of transcription from RNA polymerase II promoter
0	BMSK0000958		1.67069	2.76418	8953	849	0.092	0.165	0.726401	2.57189e-16	4.13612e-12	up	-	-	-	-	-	-	-	-
0	BMSK0000112		1.01221	1.67037	8953	849	0.055	0.118	0.722668	1.4183e-28	2.2809e-24	up	bromodomain-containing protein DDB G0280777-like	-	-	-	-	-	-	-
0	BMSK0006217	NTN1	4.27519	7.03934	8953	849	0.208	0.307	0.719451	6.86642e-10	1.10426e-05	up	netrin-B isoform X1	-	-	-	-	GO:0005576//extracellular region;GO:0005604//basement membrane;GO:0005737//cytoplasm	-	GO:0001764//neuron migration;GO:0006915//apoptotic process;GO:0006930//substrate-dependent cell migration, cell extension;GO:0007097//nuclear migration;GO:0007265//Ras protein signal transduction;GO:0008284//positive regulation of cell proliferation;GO:0030334//regulation of cell migration;GO:0030517//negative regulation of axon extension;GO:0032488//Cdc42 protein signal transduction;GO:0033564//…
0	BMSK0015147	Atrnl1	1.05899	1.74139	8953	849	0.06	0.125	0.717554	5.14364e-35	8.272e-31	up	XP 012551705.1 attractin-like protein 1 isoform X2	-	-	-	-	GO:0005886//plasma membrane;GO:0016021//integral component of membrane	GO:0030246//carbohydrate binding	GO:0007186//G-protein coupled receptor signaling pathway
0	BMSK0002589	Asap	1.6296	2.67441	8953	849	0.087	0.173	0.7147	2.36171e-29	3.7981e-25	up	arf-GAP with SH3 domain, ANK repeat and PH domain-containing protein 2 isoform X1	Cellular Processes	Transport and catabolism	ko04144//Endocytosis	K12488	GO:0005634//nucleus;GO:0005737//cytoplasm;GO:0005886//plasma membrane;GO:0005902//microvillus;GO:0045177//apical part of cell	GO:0005096//GTPase activator activity;GO:0046872//metal ion binding;GO:1901981//phosphatidylinositol phosphate binding	GO:0001745//compound eye morphogenesis;GO:0043087//regulation of GTPase activity;GO:1903358//regulation of Golgi organization;GO:1903829//positive regulation of cellular protein localization;GO:1990386//mitotic cleavage furrow ingression
0	BMSK0011440	Rdl	3.46756	5.6686	8953	849	0.181	0.31	0.709071	1.13491e-24	1.82517e-20	up	XP 021204456.1 ionotropic GABA-aminobutyric acid receptor RDL3 isoform X7	Environmental Information Processing	Signaling molecules and interaction	ko04080//Neuroactive ligand-receptor interaction	K05181	GO:0030054//cell junction;GO:0030285//integral component of synaptic vesicle membrane;GO:0034707//chloride channel complex;GO:0045211//postsynaptic membrane	GO:0004890//GABA-A receptor activity;GO:0005230//extracellular ligand-gated ion channel activity;GO:0005254//chloride channel activity;GO:0008503//benzodiazepine receptor activity	GO:0001505//regulation of neurotransmitter levels;GO:0006836//neurotransmitter transport;GO:0007214//gamma-aminobutyric acid signaling pathway
0	BMSK0013772	Arhgef11	0.873901	1.42844	8953	849	0.049	0.101	0.708901	1.09154e-25	1.75541e-21	up	XP 021201996.1 uncharacterized protein LOC110384788	-	-	-	-	-	-	-
0	BMSK0001587		1.19227	1.9457	8953	849	0.067	0.135	0.706577	3.03965e-30	4.88836e-26	up	girdin	-	-	-	-	-	-	-
0	BMSK0005594	Mlxipl	0.845417	1.37917	8953	849	0.046	0.102	0.706063	2.64229e-29	4.24933e-25	up	MLX-interacting protein isoform X3	-	-	-	-	GO:0005634//nucleus;GO:0005654//nucleoplasm;GO:0005737//cytoplasm;GO:0005829//cytosol	GO:0003677//DNA binding;GO:0003700//transcription factor activity, sequence-specific DNA binding;GO:0019901//protein kinase binding;GO:0035538//carbohydrate response element binding;GO:0043565//sequence-specific DNA binding;GO:0046983//protein dimerization activity	GO:0006110//regulation of glycolytic process;GO:0006357//regulation of transcription from RNA polymerase II promoter;GO:0009749//response to glucose;GO:0055089//fatty acid homeostasis;GO:0071333//cellular response to glucose stimulus;GO:0097009//energy homeostasis
0	BMSK0006430	Shab	1.06754	1.73686	8953	849	0.059	0.114	0.702185	7.63441e-21	1.22777e-16	up	potassium voltage-gated channel protein Shab isoform X1	-	-	-	-	GO:0005886//plasma membrane;GO:0008076//voltage-gated potassium channel complex;GO:0016021//integral component of membrane	GO:0005249//voltage-gated potassium channel activity;GO:0005251//delayed rectifier potassium channel activity	GO:0001508//action potential;GO:0006813//potassium ion transport;GO:0007268//synaptic transmission;GO:0008016//regulation of heart contraction;GO:0008345//larval locomotory behavior;GO:0034765//regulation of ion transmembrane transport;GO:0045938//positive regulation of circadian sleep/wake cycle, sleep;GO:0051260//protein homooligomerization;GO:0060025//regulation of synaptic activity;GO:0071805…
0	BMSK0007387		1.69632	2.75673	8953	849	0.087	0.179	0.700554	1.44627e-31	2.3259e-27	up	zinc finger matrin-type protein CG9776 isoform X1	-	-	-	-	GO:0005634//nucleus	GO:0046872//metal ion binding	-
0	BMSK0000087		1.37307	2.23125	8953	849	0.076	0.144	0.700452	4.95705e-20	7.97193e-16	up	biogenesis of lysosome-related organelles complex 1 subunit 2 isoform X2	-	-	-	-	-	-	-
0	BMSK0008368	NUP205	0.950244	1.54219	8953	849	0.052	0.112	0.698614	5.74301e-31	9.23591e-27	up	nuclear pore complex protein Nup205 [Amyelois transitella]	Genetic Information Processing	Translation	ko03013//RNA transport	K14310	GO:0005635//nuclear envelope;GO:0005643//nuclear pore;GO:0016020//membrane;GO:0031965//nuclear membrane;GO:0034399//nuclear periphery;GO:0043657//host cell;GO:0044611//nuclear pore inner ring	GO:0017056//structural constituent of nuclear pore	GO:0006110//regulation of glycolytic process;GO:0006406//mRNA export from nucleus;GO:0006409//tRNA export from nucleus;GO:0006913//nucleocytoplasmic transport;GO:0006999//nuclear pore organization;GO:0016032//viral process;GO:0016925//protein sumoylation;GO:0019083//viral transcription;GO:0051292//nuclear pore complex assembly;GO:0060964//regulation of gene silencing by miRNA;GO:0075733//intracel…
0	BMSK0013338	N4BP2L2	2.5999	4.21274	8953	849	0.134	0.251	0.696299	8.57691e-30	1.37934e-25	up	uncharacterized protein LOC101736423	-	-	-	-	GO:0005634//nucleus;GO:0017053//transcriptional repressor complex;GO:0070062//extracellular exosome	GO:0003714//transcription corepressor activity;GO:0019899//enzyme binding	GO:0000122//negative regulation of transcription from RNA polymerase II promoter;GO:1902035//positive regulation of hematopoietic stem cell proliferation;GO:1902037//negative regulation of hematopoietic stem cell differentiation
0	BMSK0012149	Ell	1.56526	2.53341	8953	849	0.084	0.166	0.694673	8.64627e-27	1.39049e-22	up	hypothetical protein KGM 11843 [Danaus plexippus]	-	-	-	-	GO:0005634//nucleus;GO:0005700//polytene chromosome;GO:0005703//polytene chromosome puff;GO:0005730//nucleolus;GO:0008023//transcription elongation factor complex;GO:0035327//transcriptionally active chromatin	GO:0003682//chromatin binding;GO:0070063//RNA polymerase binding	GO:0006368//transcription elongation from RNA polymerase II promoter;GO:0032968//positive regulation of transcription elongation from RNA polymerase II promoter;GO:0042795//snRNA transcription from RNA polymerase II promoter;GO:0043620//regulation of DNA-templated transcription in response to stress;GO:0048190//wing disc dorsal/ventral pattern formation;GO:0097150//neuronal stem cell population m…
0	BMSK0015805	lig	2.86815	4.63957	8953	849	0.149	0.296	0.693868	4.4859e-50	7.21423e-46	up	protein lingerer isoform X3	-	-	-	-	GO:0005737//cytoplasm	-	GO:0007610//behavior;GO:0007620//copulation
0	BMSK0002815	Ago2	1.44486	2.33453	8953	849	0.078	0.153	0.692202	1.47492e-26	2.37196e-22	up	argonaute 1	-	-	-	-	GO:0000932//cytoplasmic mRNA processing body;GO:0005634//nucleus;GO:0005739//mitochondrion;GO:0005829//cytosol;GO:0005844//polysome;GO:0005845//mRNA cap binding complex;GO:0016442//RISC complex;GO:0035068//micro-ribonucleoprotein complex;GO:0070578//RISC-loading complex;GO:1990904//ribonucleoprotein complex	GO:0000340//RNA 7-methylguanosine cap binding;GO:0035197//siRNA binding;GO:0035198//miRNA binding;GO:0046872//metal ion binding;GO:0070551//endoribonuclease activity, cleaving siRNA-paired mRNA	GO:0006355//regulation of transcription, DNA-templated;GO:0030154//cell differentiation;GO:0031047//gene silencing by RNA;GO:0031054//pre-miRNA processing;GO:0035278//miRNA mediated inhibition of translation;GO:0035279//mRNA cleavage involved in gene silencing by miRNA;GO:0042985//negative regulation of amyloid precursor protein biosynthetic process;GO:0045947//negative regulation of translationa…
0	BMSK0013367		1.43261	2.31404	8953	849	0.077	0.147	0.691767	2.66967e-22	4.29337e-18	up	-	-	-	-	-	-	-	-
0	BMSK0011069	Hcn2	1.83834	2.9679	8953	849	0.1	0.179	0.691043	8.14729e-22	1.31025e-17	up	XP 021208455.1 potassium/sodium hyperpolarization-activated cyclic nucleotide-gated channel 2 isoform X12	-	-	-	-	GO:0005737//cytoplasm;GO:0005886//plasma membrane;GO:0005887//integral component of plasma membrane;GO:0016020//membrane;GO:0030424//axon;GO:0032590//dendrite membrane;GO:0036477//somatodendritic compartment;GO:0043025//neuronal cell body;GO:0043198//dendritic shaft;GO:0045202//synapse;GO:0098855//HCN channel complex	GO:0005222//intracellular cAMP activated cation channel activity;GO:0005248//voltage-gated sodium channel activity;GO:0005249//voltage-gated potassium channel activity;GO:0030165//PDZ domain binding;GO:0030552//cAMP binding;GO:0032947//protein complex scaffold;GO:0042802//identical protein binding;GO:0044877//macromolecular complex binding	GO:0034765//regulation of ion transmembrane transport;GO:0035725//sodium ion transmembrane transport;GO:0042391//regulation of membrane potential;GO:0071320//cellular response to cAMP;GO:0071321//cellular response to cGMP;GO:0071805//potassium ion transmembrane transport;GO:0098719//sodium ion import across plasma membrane;GO:1990573//potassium ion import across plasma membrane
0	BMSK0006857	SWT1	1.25501	2.02451	8953	849	0.063	0.138	0.689868	7.52287e-33	1.20983e-28	up	transcriptional protein SWT1	-	-	-	-	GO:0005634//nucleus	-	GO:0006351//transcription, DNA-templated
0	BMSK0012123	Csnk1g3	1.21584	1.96045	8953	849	0.067	0.135	0.689224	6.3893e-29	1.02753e-24	up	XP 021205953.1 casein kinase I isoform X2	Environmental Information Processing	Signal transduction	ko04341//Hedgehog signaling pathway - fly	K08958	GO:0005634//nucleus;GO:0005737//cytoplasm;GO:0005886//plasma membrane	GO:0004674//protein serine/threonine kinase activity;GO:0005524//ATP binding	GO:0006468//protein phosphorylation;GO:0006897//endocytosis;GO:0016055//Wnt signaling pathway;GO:0018105//peptidyl-serine phosphorylation;GO:0018107//peptidyl-threonine phosphorylation;GO:0046777//protein autophosphorylation;GO:0090263//positive regulation of canonical Wnt signaling pathway
0	BMSK0007091	NCAPD3	1.01127	1.62676	8953	849	0.055	0.121	0.685826	4.43515e-36	7.1326e-32	up	condensin-2 complex subunit D3-like [Plutella xylostella]	-	-	-	-	GO:0000779//condensed chromosome, centromeric region;GO:0000799//nuclear condensin complex;GO:0005654//nucleoplasm;GO:0016020//membrane;GO:0031618//nuclear pericentric heterochromatin	GO:0003682//chromatin binding;GO:0035064//methylated histone binding;GO:0042393//histone binding	GO:0007076//mitotic chromosome condensation;GO:0010032//meiotic chromosome condensation;GO:0051301//cell division;GO:0051304//chromosome separation
0	BMSK0005142		1.37168	2.20505	8953	849	0.069	0.143	0.684864	1.58818e-25	2.5541e-21	up	protein piccolo-like	-	-	-	-	-	-	-
0	BMSK0005215	ATP6V0A1	4.68137	7.50547	8953	849	0.229	0.383	0.681013	3.30201e-26	5.3103e-22	up	V-type ATPase 116kDa subunit family	Metabolism;Metabolism;Cellular Processes;Cellular Processes	Global and overview maps;Energy metabolism;Transport and catabolism;Transport and catabolism	ko01100//Metabolic pathways;ko00190//Oxidative phosphorylation;ko04142//Lysosome;ko04145//Phagosome	K02154;K02154;K02154;K02154	GO:0000220//vacuolar proton-transporting V-type ATPase, V0 domain;GO:0005886//plasma membrane;GO:0016021//integral component of membrane;GO:0016471//vacuolar proton-transporting V-type ATPase complex;GO:0030659//cytoplasmic vesicle membrane;GO:0042470//melanosome	GO:0046961//proton-transporting ATPase activity, rotational mechanism;GO:0051117//ATPase binding	GO:0007035//vacuolar acidification;GO:0015991//ATP hydrolysis coupled proton transport
0	BMSK0014035	Prdm15	0.896105	1.4329	8953	849	0.048	0.106	0.677203	3.75619e-32	6.0407e-28	up	XP 004926731.1 zinc finger protein 570 isoform X1	-	-	-	-	-	-	-
0	BMSK0001012		1.11323	1.77672	8953	849	0.059	0.12	0.674459	2.11669e-25	3.40406e-21	up	uncharacterized protein LOC101736907 isoform X2	-	-	-	-	-	-	-
0	BMSK0012641		1.31115	2.09008	8953	849	0.071	0.144	0.672725	3.06754e-30	4.93321e-26	up	XP 004931947.1 elongation of very long chain fatty acids protein AAEL008004 isoform X1	Metabolism;Metabolism	Global and overview maps;Lipid metabolism	ko01100//Metabolic pathways;ko00062//Fatty acid elongation	K10250;K10250	GO:0030176//integral component of endoplasmic reticulum membrane	-	GO:0006633//fatty acid biosynthetic process
0	BMSK0012357	l(1)G0156	1.30799	2.08306	8953	849	0.071	0.141	0.671358	3.59761e-30	5.78567e-26	up	XP 021202922.1 probable isocitrate dehydrogenase [ D] subunit alpha, mitochondrial isoform X2	Metabolism;Metabolism;Metabolism;Metabolism;Metabolism	Global and overview maps;Global and overview maps;Global and overview maps;Carbohydrate metabolism;Global and overview maps	ko01100//Metabolic pathways;ko01200//Carbon metabolism;ko01230//Biosynthesis of amino acids;ko00020//Citrate cycle (TCA cycle);ko01210//2-Oxocarboxylic acid metabolism	K00030;K00030;K00030;K00030;K00030	GO:0005739//mitochondrion	GO:0000287//magnesium ion binding;GO:0004449//isocitrate dehydrogenase (NAD+) activity;GO:0051287//NAD binding	GO:0006099//tricarboxylic acid cycle
0	BMSK0015289	slc25a28	1.8056	2.87501	8953	849	0.096	0.187	0.671089	4.7679e-33	7.66774e-29	up	mitoferrin-1-like [Plutella xylostella]	-	-	-	-	GO:0005743//mitochondrial inner membrane;GO:0016021//integral component of membrane	GO:0005381//iron ion transmembrane transporter activity	GO:0048250//mitochondrial iron ion transport;GO:0055072//iron ion homeostasis
0	BMSK0013118		3.61696	5.7568	8953	849	0.176	0.302	0.670487	4.88532e-23	7.85657e-19	up	XP 021201818.1 axoneme-associated protein mst101(2) isoform X1	-	-	-	-	-	-	-
0	BMSK0004718		2.95057	4.6927	8953	849	0.142	0.219	0.669424	3.82607e-09	6.15309e-05	up	titin	-	-	-	-	-	-	-
0	BMSK0000185	TGFBR1	2.03549	3.23699	8953	849	0.104	0.205	0.669273	5.42177e-33	8.71929e-29	up	TGF-beta receptor type-1 isoform X7	Cellular Processes;Environmental Information Processing;Environmental Information Processing	Transport and catabolism;Signal transduction;Signal transduction	ko04144//Endocytosis;ko04068//FoxO signaling pathway;ko04350//TGF-beta signaling pathway	K04674;K04674;K04674	GO:0005623//cell;GO:0005634//nucleus;GO:0005768//endosome;GO:0005886//plasma membrane;GO:0005887//integral component of plasma membrane;GO:0005923//bicellular tight junction;GO:0009986//cell surface;GO:0016020//membrane;GO:0043231//intracellular membrane-bounded organelle;GO:0043235//receptor complex;GO:0045121//membrane raft;GO:0048179//activin receptor complex	GO:0004672//protein kinase activity;GO:0004674//protein serine/threonine kinase activity;GO:0005024//transforming growth factor beta-activated receptor activity;GO:0005025//transforming growth factor beta receptor activity, type I;GO:0005114//type II transforming growth factor beta receptor binding;GO:0005524//ATP binding;GO:0019838//growth factor binding;GO:0046332//SMAD binding;GO:0046872//meta…	GO:0000186//activation of MAPKK activity;GO:0001501//skeletal system development;GO:0001701//in utero embryonic development;GO:0001822//kidney development;GO:0001824//blastocyst development;GO:0001837//epithelial to mesenchymal transition;GO:0001937//negative regulation of endothelial cell proliferation;GO:0001938//positive regulation of endothelial cell proliferation;GO:0002088//lens development…
0	BMSK0002636	LPIN2	2.17616	3.45978	8953	849	0.115	0.219	0.668896	2.26482e-32	3.64229e-28	up	phosphatidate phosphatase LPIN2 isoform X3	Metabolism;Environmental Information Processing;Metabolism;Metabolism	Global and overview maps;Signal transduction;Lipid metabolism;Lipid metabolism	ko01100//Metabolic pathways;ko04150//mTOR signaling pathway;ko00564//Glycerophospholipid metabolism;ko00561//Glycerolipid metabolism	K15728;K15728;K15728;K15728	GO:0005634//nucleus;GO:0005789//endoplasmic reticulum membrane;GO:0005829//cytosol	GO:0003713//transcription coactivator activity;GO:0008195//phosphatidate phosphatase activity	GO:0006629//lipid metabolic process;GO:0006646//phosphatidylethanolamine biosynthetic process;GO:0006656//phosphatidylcholine biosynthetic process;GO:0009062//fatty acid catabolic process;GO:0019432//triglyceride biosynthetic process;GO:0032869//cellular response to insulin stimulus;GO:0045944//positive regulation of transcription from RNA polymerase II promoter
0	BMSK0007678		1.65892	2.63446	8953	849	0.089	0.159	0.667261	1.76283e-17	2.83498e-13	up	adhesive plaque matrix protein isoform X1	-	-	-	-	-	-	-
0	BMSK0009121	sno	1.35886	2.15038	8953	849	0.074	0.141	0.662196	6.84292e-24	1.10048e-19	up	protein strawberry notch-like	-	-	-	-	GO:0005634//nucleus	-	GO:0007219//Notch signaling pathway;GO:0008587//imaginal disc-derived wing margin morphogenesis;GO:0042461//photoreceptor cell development;GO:0045747//positive regulation of Notch signaling pathway;GO:0045944//positive regulation of transcription from RNA polymerase II promoter;GO:0048190//wing disc dorsal/ventral pattern formation
0	BMSK0010471		1.3299	2.10289	8953	849	0.072	0.147	0.661063	1.78946e-33	2.87781e-29	up	uncharacterized protein LOC101738347	-	-	-	-	-	-	-
0	BMSK0001909	DHX33	1.53033	2.41296	8953	849	0.076	0.161	0.656966	3.48694e-36	5.6077e-32	up	putative ATP-dependent R helicase DHX33	-	-	-	-	GO:0005634//nucleus;GO:0005654//nucleoplasm;GO:0005730//nucleolus;GO:0005737//cytoplasm;GO:0072559//NLRP3 inflammasome complex	GO:0000182//rDNA binding;GO:0003723//RNA binding;GO:0003725//double-stranded RNA binding;GO:0003729//mRNA binding;GO:0005524//ATP binding;GO:0033613//activating transcription factor binding;GO:0034459//ATP-dependent 3'-5' RNA helicase activity;GO:0043023//ribosomal large subunit binding	GO:0006413//translational initiation;GO:0032481//positive regulation of type I interferon production;GO:0043410//positive regulation of MAPK cascade;GO:0045943//positive regulation of transcription from RNA polymerase I promoter;GO:0051092//positive regulation of NF-kappaB transcription factor activity;GO:1900227//positive regulation of NLRP3 inflammasome complex assembly
0	BMSK0001572	Shaw	0.925706	1.45935	8953	849	0.051	0.101	0.656702	9.3789e-22	1.50831e-17	up	potassium voltage-gated channel protein Shaw	-	-	-	-	GO:0005886//plasma membrane;GO:0008076//voltage-gated potassium channel complex;GO:0016021//integral component of membrane;GO:0030424//axon;GO:0032590//dendrite membrane;GO:0032809//neuronal cell body membrane;GO:0043025//neuronal cell body	GO:0005249//voltage-gated potassium channel activity;GO:0005251//delayed rectifier potassium channel activity;GO:0022843//voltage-gated cation channel activity	GO:0006813//potassium ion transport;GO:0030431//sleep;GO:0034765//regulation of ion transmembrane transport;GO:0051260//protein homooligomerization;GO:0071805//potassium ion transmembrane transport
0	BMSK0005281	Kiaa0100	1.33753	2.1074	8953	849	0.073	0.144	0.655895	7.16051e-31	1.15155e-26	up	protein KIAA0100	-	-	-	-	GO:0005576//extracellular region	-	-
0	BMSK0000725		0.897454	1.4118	8953	849	0.052	0.106	0.653626	7.41062e-35	1.19178e-30	up	uncharacterized protein LOC110385005, partial	-	-	-	-	-	-	-
0	BMSK0005295	pcs	1.43547	2.25569	8953	849	0.078	0.153	0.652044	7.31462e-31	1.17634e-26	up	SH3 domain-binding protein 5 homolog	-	-	-	-	GO:0005737//cytoplasm;GO:0005886//plasma membrane	GO:0004860//protein kinase inhibitor activity;GO:0017124//SH3 domain binding	GO:0007301//female germline ring canal formation;GO:0007498//mesoderm development;GO:0007517//muscle organ development;GO:0009952//anterior/posterior pattern specification;GO:0035556//intracellular signal transduction;GO:0042694//muscle cell fate specification;GO:0048644//muscle organ morphogenesis;GO:0061099//negative regulation of protein tyrosine kinase activity
0	BMSK0013439	Haspin	1.80309	2.83004	8953	849	0.092	0.181	0.65035	1.86855e-31	3.005e-27	up	uncharacterized protein LOC106137006 [Amyelois transitella]	-	-	-	-	GO:0005634//nucleus;GO:0005737//cytoplasm	GO:0004674//protein serine/threonine kinase activity;GO:0005524//ATP binding;GO:0072354//histone kinase activity (H3-T3 specific)	GO:0000278//mitotic cell cycle;GO:0006468//protein phosphorylation;GO:0035556//intracellular signal transduction
0	BMSK0006656	NTAN1	1.5145	2.37658	8953	849	0.08	0.158	0.650053	1.03807e-30	1.66943e-26	up	protein N-terminal asparagine amidohydrolase isoform X1 [Amyelois transitella]	-	-	-	-	GO:0005737//cytoplasm	GO:0008418//protein-N-terminal asparagine amidohydrolase activity	-
0	BMSK0015716	ATP2B4	1.26782	1.98826	8953	849	0.072	0.134	0.649157	1.42653e-28	2.29415e-24	up	E1-E2 ATPase	-	-	-	-	GO:0005887//integral component of plasma membrane;GO:0030018//Z disc;GO:0030315//T-tubule;GO:0036126//sperm flagellum	GO:0005388//calcium-transporting ATPase activity;GO:0005516//calmodulin binding;GO:0005524//ATP binding;GO:0030165//PDZ domain binding;GO:0030346//protein phosphatase 2B binding;GO:0036487//nitric-oxide synthase inhibitor activity;GO:0046872//metal ion binding;GO:0050998//nitric-oxide synthase binding	GO:0006357//regulation of transcription from RNA polymerase II promoter;GO:0006874//cellular calcium ion homeostasis;GO:0010751//negative regulation of nitric oxide mediated signal transduction;GO:0014832//urinary bladder smooth muscle contraction;GO:0030317//sperm motility;GO:0033138//positive regulation of peptidyl-serine phosphorylation;GO:0045019//negative regulation of nitric oxide biosynthe…
0	BMSK0006087		1.24199	1.94536	8953	849	0.068	0.133	0.647387	1.89253e-29	3.04357e-25	up	uncharacterized protein LOC101745796	-	-	-	-	-	-	-
0	BMSK0015355	CSNK1A1	2.49637	3.90656	8953	849	0.133	0.259	0.646065	5.54188e-49	8.91245e-45	up	XP 012552182.1 casein kinase I alpha isoform X5	Environmental Information Processing;Environmental Information Processing	Signal transduction;Signal transduction	ko04310//Wnt signaling pathway;ko04341//Hedgehog signaling pathway - fly	K08957;K08957	GO:0000139//Golgi membrane;GO:0000777//condensed chromosome kinetochore;GO:0005634//nucleus;GO:0005737//cytoplasm;GO:0016607//nuclear speck;GO:0036064//ciliary basal body	GO:0004672//protein kinase activity;GO:0004674//protein serine/threonine kinase activity;GO:0005524//ATP binding	GO:0006468//protein phosphorylation;GO:0007049//cell cycle;GO:0016055//Wnt signaling pathway;GO:0018105//peptidyl-serine phosphorylation;GO:0018107//peptidyl-threonine phosphorylation;GO:0032436//positive regulation of proteasomal ubiquitin-dependent protein catabolic process;GO:0045104//intermediate filament cytoskeleton organization;GO:0051301//cell division;GO:0090090//negative regulation of c…
0	BMSK0010841	Mkln1	0.965666	1.51098	8953	849	0.053	0.104	0.645889	3.43909e-22	5.53074e-18	up	XP 004927006.1 muskelin isoform X1	-	-	-	-	GO:0000151//ubiquitin ligase complex;GO:0001726//ruffle;GO:0005654//nucleoplasm;GO:0005737//cytoplasm;GO:0005829//cytosol;GO:0005938//cell cortex;GO:0030054//cell junction;GO:0045202//synapse	GO:0042802//identical protein binding;GO:0042803//protein homodimerization activity	GO:0002090//regulation of receptor internalization;GO:0007160//cell-matrix adhesion;GO:0008360//regulation of cell shape;GO:0031532//actin cytoskeleton reorganization
0	BMSK0003305	HNRNP	6.72307	10.514	8953	849	0.318	0.523	0.645124	3.89783e-36	6.26849e-32	up	Heterogeneous nuclear ribonucleoprotein at 87F [Operophtera brumata]	Genetic Information Processing	Transcription	ko03040//Spliceosome	K12741	GO:0005634//nucleus	GO:0003723//RNA binding	-
0	BMSK0014210	Tmc7	1.87735	2.93443	8953	849	0.096	0.196	0.644378	3.2495e-39	5.22585e-35	up	transmembrane channel-like protein 7	-	-	-	-	GO:0005887//integral component of plasma membrane	GO:0005216//ion channel activity;GO:0008381//mechanically-gated ion channel activity	-
0	BMSK0012950	lov	1.12648	1.76002	8953	849	0.063	0.114	0.643766	9.21742e-16	1.48235e-11	up	XP 004924336.2 uncharacterized protein LOC101736836 isoform X1	-	-	-	-	GO:0005634//nucleus	GO:0003677//DNA binding	GO:0006357//regulation of transcription from RNA polymerase II promoter;GO:0007418//ventral midline development;GO:0008049//male courtship behavior;GO:0008346//larval walking behavior;GO:0030536//larval feeding behavior;GO:0042332//gravitaxis;GO:0048060//negative gravitaxis;GO:0048477//oogenesis
0	BMSK0005993	Sra-1	1.52393	2.37951	8953	849	0.082	0.166	0.642868	5.40839e-38	8.69777e-34	up	zinc finger protein 624-like isoform X1 [Amyelois transitella]	Genetic Information Processing	Translation	ko03013//RNA transport	K05749	GO:0005737//cytoplasm;GO:0031209//SCAR complex;GO:0043005//neuron projection;GO:0045177//apical part of cell;GO:0045202//synapse	GO:0000340//RNA 7-methylguanosine cap binding	GO:0000902//cell morphogenesis;GO:0001745//compound eye morphogenesis;GO:0006417//regulation of translation;GO:0007411//axon guidance;GO:0008360//regulation of cell shape;GO:0022416//chaeta development;GO:0030031//cell projection assembly;GO:0030866//cortical actin cytoskeleton organization;GO:0033627//cell adhesion mediated by integrin;GO:0050807//regulation of synapse organization;GO:0051491//p…
0	BMSK0007114	Ufd4	1.9065	2.97338	8953	849	0.103	0.197	0.641176	5.28827e-37	8.5046e-33	up	E3 ubiquitin-protein ligase HECTD1 isoform X1	-	-	-	-	GO:0005634//nucleus	GO:0004842//ubiquitin-protein transferase activity;GO:0046872//metal ion binding	GO:0006511//ubiquitin-dependent protein catabolic process;GO:0070534//protein K63-linked ubiquitination
0	BMSK0007496	EIF5B	1.13444	1.7687	8953	849	0.057	0.107	0.640709	2.85176e-14	4.5862e-10	up	eukaryotic translation initiation factor 5B isoform X2 [Papilio polytes]	Genetic Information Processing	Translation	ko03013//RNA transport	K03243	GO:0005737//cytoplasm;GO:0005829//cytosol	GO:0003723//RNA binding;GO:0003743//translation initiation factor activity;GO:0003924//GTPase activity;GO:0005525//GTP binding;GO:0046872//metal ion binding	GO:0006446//regulation of translational initiation
0	BMSK0015911	Erc1	3.53491	5.50888	8953	849	0.172	0.309	0.640088	1.48056e-30	2.38103e-26	up	early endosome antigen 1 isoform X2	-	-	-	-	GO:0000139//Golgi membrane;GO:0005737//cytoplasm;GO:0008021//synaptic vesicle;GO:0008385//IkappaB kinase complex;GO:0014069//postsynaptic density;GO:0016020//membrane;GO:0045202//synapse;GO:0098831//presynaptic active zone cytoplasmic component	GO:0017137//Rab GTPase binding;GO:0030165//PDZ domain binding	GO:0007252//I-kappaB phosphorylation;GO:0015031//protein transport;GO:0016082//synaptic vesicle priming;GO:0042147//retrograde transport, endosome to Golgi
0	BMSK0001297	Acsl5	1.63219	2.54114	8953	849	0.086	0.159	0.63867	9.902e-21	1.59244e-16	up	long-chain-fatty-acid--CoA ligase 5 isoform X2	Metabolism;Cellular Processes;Metabolism;Metabolism;Metabolism	Global and overview maps;Transport and catabolism;Global and overview maps;Lipid metabolism;Lipid metabolism	ko01100//Metabolic pathways;ko04146//Peroxisome;ko01212//Fatty acid metabolism;ko00071//Fatty acid degradation;ko00061//Fatty acid biosynthesis	K01897;K01897;K01897;K01897;K01897	GO:0005634//nucleus;GO:0005730//nucleolus;GO:0005739//mitochondrion;GO:0005741//mitochondrial outer membrane;GO:0005743//mitochondrial inner membrane;GO:0005783//endoplasmic reticulum;GO:0005789//endoplasmic reticulum membrane;GO:0016021//integral component of membrane	GO:0004467//long-chain fatty acid-CoA ligase activity;GO:0005524//ATP binding	GO:0001676//long-chain fatty acid metabolic process;GO:0008654//phospholipid biosynthetic process;GO:0010747//positive regulation of plasma membrane long-chain fatty acid transport;GO:0010867//positive regulation of triglyceride biosynthetic process;GO:0015908//fatty acid transport;GO:0032000//positive regulation of fatty acid beta-oxidation;GO:0035338//long-chain fatty-acyl-CoA biosynthetic proc…
0	BMSK0015708	Ptp69D	1.83957	2.86017	8953	849	0.097	0.187	0.636727	7.24453e-33	1.16507e-28	up	tyrosine-protein phosphatase 69D	-	-	-	-	GO:0005886//plasma membrane;GO:0016021//integral component of membrane;GO:0030424//axon	GO:0005001//transmembrane receptor protein tyrosine phosphatase activity	GO:0007155//cell adhesion;GO:0007411//axon guidance;GO:0007415//defasciculation of motor neuron axon;GO:0008045//motor neuron axon guidance;GO:0016201//synaptic target inhibition;GO:0035335//peptidyl-tyrosine dephosphorylation;GO:0048813//dendrite morphogenesis;GO:0097155//fasciculation of sensory neuron axon
0	BMSK0003726		3.13494	4.86627	8953	849	0.156	0.292	0.634381	2.11469e-38	3.40084e-34	up	MAP7 domain-containing protein 1	-	-	-	-	-	-	-
0	BMSK0015260		1.79237	2.77986	8953	849	0.091	0.177	0.63314	1.88489e-27	3.03128e-23	up	XP 004922117.1 lateral signaling target protein 2 homolog	-	-	-	-	-	GO:0046872//metal ion binding	-
0	BMSK0002586		1.49185	2.31298	8953	849	0.084	0.14	0.63265	4.68123e-13	7.52836e-09	up	uncharacterized protein LOC106124291 [Papilio xuthus]	-	-	-	-	-	-	-
0	BMSK0012482		1.78998	2.77129	8953	849	0.098	0.185	0.630619	8.20855e-34	1.3201e-29	up	glutamate synthase	Metabolism;Metabolism;Metabolism;Metabolism	Global and overview maps;Global and overview maps;Amino acid metabolism;Energy metabolism	ko01100//Metabolic pathways;ko01230//Biosynthesis of amino acids;ko00250//Alanine, aspartate and glutamate metabolism;ko00910//Nitrogen metabolism	K00264;K00264;K00264;K00264	GO:0009507//chloroplast;GO:0009536//plastid	GO:0005506//iron ion binding;GO:0010181//FMN binding;GO:0016040//glutamate synthase (NADH) activity;GO:0016491//oxidoreductase activity;GO:0050660//flavin adenine dinucleotide binding;GO:0051538//3 iron, 4 sulfur cluster binding	GO:0006537//glutamate biosynthetic process;GO:0019676//ammonia assimilation cycle;GO:0048589//developmental growth;GO:0060359//response to ammonium ion;GO:0097054//L-glutamate biosynthetic process
0	BMSK0005015	rdx	1.30972	2.0247	8953	849	0.071	0.138	0.628454	2.08651e-27	3.35553e-23	up	speckle-type POZ protein isoform X1 [Amyelois transitella]	Environmental Information Processing	Signal transduction	ko04341//Hedgehog signaling pathway - fly	K10523	GO:0005634//nucleus;GO:0005654//nucleoplasm;GO:0005737//cytoplasm	GO:0031625//ubiquitin protein ligase binding;GO:0042802//identical protein binding;GO:0042803//protein homodimerization activity	GO:0001654//eye development;GO:0006511//ubiquitin-dependent protein catabolic process;GO:0007367//segment polarity determination;GO:0016567//protein ubiquitination;GO:0030162//regulation of proteolysis;GO:0031648//protein destabilization;GO:0042067//establishment of ommatidial planar polarity;GO:0042308//negative regulation of protein import into nucleus;GO:0043065//positive regulation of apoptot…
0	BMSK0009163		3.88334	5.99368	8953	849	0.185	0.33	0.626143	4.58801e-33	7.37844e-29	up	ataxin-2-like protein	-	-	-	-	-	-	-
0	BMSK0009133	MVK	2.0017	3.0887	8953	849	0.106	0.145	0.625771	1.74693e-10	2.80942e-06	up	mevalonate kinase isoform X1	Metabolism;Cellular Processes;Metabolism	Global and overview maps;Transport and catabolism;Metabolism of terpenoids and polyketides	ko01100//Metabolic pathways;ko04146//Peroxisome;ko00900//Terpenoid backbone biosynthesis	K00869;K00869;K00869	GO:0005777//peroxisome;GO:0005829//cytosol	GO:0000287//magnesium ion binding;GO:0004496//mevalonate kinase activity;GO:0005524//ATP binding;GO:0042802//identical protein binding	GO:0006695//cholesterol biosynthetic process;GO:0019287//isopentenyl diphosphate biosynthetic process, mevalonate pathway;GO:0050728//negative regulation of inflammatory response
0	BMSK0011228	nito	1.31879	2.03378	8953	849	0.073	0.14	0.624943	5.42636e-30	8.72666e-26	up	XP 021206434.1 putative R -binding protein 15B isoform X1	-	-	-	-	GO:0005634//nucleus;GO:0036396//MIS complex;GO:0071011//precatalytic spliceosome	GO:0003723//RNA binding	GO:0000381//regulation of alternative mRNA splicing, via spliceosome;GO:0000398//mRNA splicing, via spliceosome;GO:0007548//sex differentiation;GO:0010628//positive regulation of gene expression;GO:0030154//cell differentiation;GO:0035222//wing disc pattern formation;GO:0048749//compound eye development;GO:0080009//mRNA methylation;GO:0090263//positive regulation of canonical Wnt signaling pathwa…
0	BMSK0007636	Xpc	1.54196	2.37657	8953	849	0.07	0.141	0.62411	2.61097e-21	4.19896e-17	up	nucleotide excision repair protein	Genetic Information Processing	Replication and repair	ko03420//Nucleotide excision repair	K10838	GO:0000111//nucleotide-excision repair factor 2 complex;GO:0005634//nucleus;GO:0005737//cytoplasm;GO:0005829//cytosol;GO:0071942//XPC complex	GO:0003684//damaged DNA binding;GO:0003697//single-stranded DNA binding	GO:0006289//nucleotide-excision repair;GO:0006298//mismatch repair;GO:0010777//meiotic mismatch repair involved in reciprocal meiotic recombination
0	BMSK0012035		1.27286	1.95903	8953	849	0.069	0.141	0.622072	9.18341e-38	1.47688e-33	up	GO=0000166	-	-	-	-	-	-	-
0	BMSK0011802	NCOA6	1.95367	2.99504	8953	849	0.099	0.186	0.616388	7.23593e-29	1.16368e-24	up	XP 021203661.1 nuclear receptor coactivator 6-like, partial	-	-	-	-	GO:0005634//nucleus;GO:0005654//nucleoplasm;GO:0005667//transcription factor complex;GO:0005829//cytosol;GO:0035097//histone methyltransferase complex;GO:0043231//intracellular membrane-bounded organelle	GO:0003682//chromatin binding;GO:0003713//transcription coactivator activity;GO:0019899//enzyme binding;GO:0030331//estrogen receptor binding;GO:0030374//ligand-dependent nuclear receptor transcription coactivator activity;GO:0046965//retinoid X receptor binding;GO:0046966//thyroid hormone receptor binding	GO:0006260//DNA replication;GO:0006281//DNA repair;GO:0006310//DNA recombination;GO:0006352//DNA-templated transcription, initiation;GO:0006974//cellular response to DNA damage stimulus;GO:0007420//brain development;GO:0007507//heart development;GO:0009725//response to hormone;GO:0019216//regulation of lipid metabolic process;GO:0030099//myeloid cell differentiation;GO:0030520//intracellular estr…
0	BMSK0006018		0.980755	1.50131	8953	849	0.052	0.108	0.61426	1.09384e-28	1.75911e-24	up	zinc finger protein 16-like isoform X2	-	-	-	-	-	-	-
0	BMSK0010569	phf10	2.68165	4.10412	8953	849	0.133	0.249	0.613953	1.86612e-34	3.0011e-30	up	supporter of activation of yellow protein	-	-	-	-	GO:0000123//histone acetyltransferase complex;GO:0000790//nuclear chromatin;GO:0005634//nucleus;GO:0071564//npBAF complex	GO:0004402//histone acetyltransferase activity;GO:0042393//histone binding;GO:0046872//metal ion binding	GO:0007399//nervous system development;GO:0045892//negative regulation of transcription, DNA-templated;GO:0045944//positive regulation of transcription from RNA polymerase II promoter
0	BMSK0001429	Ddx46	1.5113	2.31211	8953	849	0.076	0.167	0.613418	3.08949e-44	4.96851e-40	up	probable ATP-dependent R helicase DDX46 isoform X1	Genetic Information Processing	Transcription	ko03040//Spliceosome	K12811	GO:0001650//fibrillar center;GO:0005634//nucleus;GO:0015030//Cajal body;GO:0016020//membrane;GO:0016607//nuclear speck	GO:0003723//RNA binding;GO:0004386//helicase activity;GO:0005524//ATP binding	GO:0006397//mRNA processing;GO:0008380//RNA splicing
0	BMSK0003367	RUFY3	1.76255	2.6906	8953	849	0.092	0.172	0.610267	2.43408e-26	3.91448e-22	up	protein RUFY3 isoform X4	-	-	-	-	GO:0005737//cytoplasm;GO:0005829//cytosol;GO:0012505//endomembrane system;GO:0016020//membrane;GO:0030027//lamellipodium;GO:0030054//cell junction;GO:0030175//filopodium;GO:0030424//axon;GO:0030425//dendrite;GO:0030426//growth cone;GO:0043025//neuronal cell body;GO:0043204//perikaryon;GO:0071437//invadopodium	-	GO:0007015//actin filament organization;GO:0030335//positive regulation of cell migration;GO:0045773//positive regulation of axon extension;GO:0050770//regulation of axonogenesis;GO:0050771//negative regulation of axonogenesis;GO:0090316//positive regulation of intracellular protein transport;GO:2000114//regulation of establishment of cell polarity
0	BMSK0000666	Vps13b	0.899089	1.37242	8953	849	0.05	0.101	0.610192	5.80786e-30	9.3402e-26	up	uncharacterized protein LOC101746464	-	-	-	-	-	-	GO:0015031//protein transport
0	BMSK0012322		1.79638	2.73808	8953	849	0.097	0.183	0.608071	1.06011e-34	1.70487e-30	up	XP 021202914.1 uncharacterized protein LOC101736656	-	-	-	-	-	-	-
0	BMSK0010717		1.60103	2.44014	8953	849	0.073	0.157	0.607968	2.20163e-31	3.54066e-27	up	-	-	-	-	-	-	-	-
0	BMSK0014955		3.01789	4.5988	8953	849	0.153	0.278	0.607714	5.73526e-36	9.22345e-32	up	-	-	-	-	-	-	-	-
0	BMSK0008751	Gclc	1.23063	1.87415	8953	849	0.066	0.125	0.606838	2.33362e-26	3.75292e-22	up	glutamate--cysteine ligase catalytic subunit	Metabolism;Metabolism;Metabolism	Global and overview maps;Metabolism of other amino acids;Amino acid metabolism	ko01100//Metabolic pathways;ko00480//Glutathione metabolism;ko00270//Cysteine and methionine metabolism	K11204;K11204;K11204	GO:0005634//nucleus;GO:0017109//glutamate-cysteine ligase complex;GO:0048471//perinuclear region of cytoplasm	GO:0004357//glutamate-cysteine ligase activity;GO:0005524//ATP binding	GO:0006749//glutathione metabolic process;GO:0006750//glutathione biosynthetic process;GO:0007409//axonogenesis;GO:0007476//imaginal disc-derived wing morphogenesis;GO:0046688//response to copper ion
0	BMSK0014425	Gpat4	2.0338	3.09355	8953	849	0.101	0.193	0.605081	1.15953e-29	1.86476e-25	up	glycerol-3-phosphate acyltransferase 3	Metabolism;Metabolism;Metabolism	Global and overview maps;Lipid metabolism;Lipid metabolism	ko01100//Metabolic pathways;ko00564//Glycerophospholipid metabolism;ko00561//Glycerolipid metabolism	K13506;K13506;K13506	GO:0005783//endoplasmic reticulum;GO:0016020//membrane;GO:0030176//integral component of endoplasmic reticulum membrane	GO:0004366//glycerol-3-phosphate O-acyltransferase activity	GO:0002071//glandular epithelial cell maturation;GO:0006631//fatty acid metabolic process;GO:0006637//acyl-CoA metabolic process;GO:0006641//triglyceride metabolic process;GO:0006656//phosphatidylcholine biosynthetic process;GO:0007595//lactation;GO:0008610//lipid biosynthetic process;GO:0016024//CDP-diacylglycerol biosynthetic process;GO:0019432//triglyceride biosynthetic process;GO:0030879//mam…
0	BMSK0008485	poe	0.938377	1.42663	8953	849	0.053	0.102	0.604368	7.08368e-26	1.1392e-21	up	bladder cancer-associated protein	-	-	-	-	GO:0005654//nucleoplasm;GO:0005813//centrosome;GO:0005829//cytosol;GO:0043186//P granule	GO:0004842//ubiquitin-protein transferase activity;GO:0005516//calmodulin binding;GO:0008270//zinc ion binding	GO:0006511//ubiquitin-dependent protein catabolic process;GO:0007291//sperm individualization;GO:0007601//visual perception;GO:0042065//glial cell growth;GO:0042066//perineurial glial growth;GO:0050896//response to stimulus
0	BMSK0002006	TNS	1.05965	1.60974	8953	849	0.057	0.107	0.603239	4.10637e-18	6.60386e-14	up	tensin isoform X4	-	-	-	-	GO:0005737//cytoplasm;GO:0005856//cytoskeleton;GO:0005912//adherens junction;GO:0009986//cell surface	GO:0003779//actin binding	-
0	BMSK0013355	KDM3A	4.27699	6.48339	8953	849	0.208	0.375	0.600154	5.1361e-44	8.25987e-40	up	lysine-specific demethylase 3B	-	-	-	-	GO:0000785//chromatin;GO:0005634//nucleus;GO:0005737//cytoplasm	GO:0000976//transcription regulatory region sequence-specific DNA binding;GO:0031490//chromatin DNA binding;GO:0032454//histone demethylase activity (H3-K9 specific);GO:0046872//metal ion binding;GO:0051213//dioxygenase activity	GO:0033169//histone H3-K9 demethylation
0	BMSK0001762	CTDSP1	1.37652	2.08654	8953	849	0.069	0.127	0.600085	4.69822e-18	7.55567e-14	up	carboxy-terminal domain R polymerase II polypeptide A small phosphatase 1 [Amyelois transitella]	-	-	-	-	GO:0005634//nucleus;GO:0005654//nucleoplasm;GO:0070062//extracellular exosome	GO:0004721//phosphoprotein phosphatase activity;GO:0008420//CTD phosphatase activity;GO:0046872//metal ion binding	GO:0001933//negative regulation of protein phosphorylation;GO:0006357//regulation of transcription from RNA polymerase II promoter;GO:0006470//protein dephosphorylation;GO:0045665//negative regulation of neuron differentiation;GO:2000134//negative regulation of G1/S transition of mitotic cell cycle
0	BMSK0012534	CAPSL	1.4321	2.17055	8953	849	0.076	0.121	0.59993	3.96039e-10	6.3691e-06	up	ABF51310.1 calcyphosphine isoform 1	-	-	-	-	GO:0005737//cytoplasm	GO:0005509//calcium ion binding	-
0	BMSK0000513		1.00035	1.5149	8953	849	0.052	0.108	0.598719	3.04911e-29	4.90358e-25	up	uncharacterized protein LOC105842551	Organismal Systems;Environmental Information Processing	Aging;Signal transduction	ko04213//Longevity regulating pathway - multiple species;ko04068//FoxO signaling pathway	K07200;K07200	-	-	-
0	BMSK0014784	Snap25	2.89862	4.38882	8953	849	0.145	0.273	0.598466	2.70782e-41	4.35471e-37	up	XP 004921882.1 synaptosomal-associated protein 25 isoform X3	-	-	-	-	GO:0005737//cytoplasm;GO:0005886//plasma membrane;GO:0016020//membrane;GO:0030054//cell junction;GO:0031201//SNARE complex;GO:0043195//terminal bouton	GO:0000149//SNARE binding;GO:0005484//SNAP receptor activity;GO:0019905//syntaxin binding	GO:0006887//exocytosis;GO:0006893//Golgi to plasma membrane transport;GO:0006906//vesicle fusion;GO:0007269//neurotransmitter secretion;GO:0007274//neuromuscular synaptic transmission;GO:0016081//synaptic vesicle docking;GO:0016082//synaptic vesicle priming;GO:0016192//vesicle-mediated transport;GO:0031629//synaptic vesicle fusion to presynaptic active zone membrane;GO:0048172//regulation of shor…
0	BMSK0000941	EPC1	1.41234	2.13747	8953	849	0.075	0.15	0.597814	1.56566e-34	2.5179e-30	up	enhancer of polycomb, partial	-	-	-	-	GO:0005634//nucleus;GO:0005654//nucleoplasm;GO:0031965//nuclear membrane;GO:0032777//Piccolo NuA4 histone acetyltransferase complex;GO:0035267//NuA4 histone acetyltransferase complex	-	GO:0000122//negative regulation of transcription from RNA polymerase II promoter;GO:0006351//transcription, DNA-templated;GO:0006357//regulation of transcription from RNA polymerase II promoter;GO:0035886//vascular smooth muscle cell differentiation;GO:0040008//regulation of growth;GO:0043967//histone H4 acetylation;GO:0043968//histone H2A acetylation;GO:0045814//negative regulation of gene expre…
0	BMSK0015912		1.41087	2.13523	8953	849	0.078	0.146	0.597803	5.09909e-29	8.20035e-25	up	XP 004923477.1 ELKS/Rab6-interacting/CAST family member 1 isoform X1	-	-	-	-	-	-	-
0	BMSK0008774	Gcc2	1.45022	2.19452	8953	849	0.072	0.151	0.597638	2.65347e-35	4.2673e-31	up	GRIP and coiled-coil domain-containing protein 2	-	-	-	-	GO:0005654//nucleoplasm;GO:0005737//cytoplasm;GO:0005794//Golgi apparatus;GO:0005802//trans-Golgi network;GO:0005829//cytosol;GO:0016020//membrane	-	GO:0006622//protein targeting to lysosome;GO:0031023//microtubule organizing center organization;GO:0034067//protein localization to Golgi apparatus;GO:0034453//microtubule anchoring;GO:0034499//late endosome to Golgi transport;GO:0070861//regulation of protein exit from endoplasmic reticulum;GO:0071955//recycling endosome to Golgi transport;GO:0090161//Golgi ribbon formation
0	BMSK0007188		0.927658	1.40286	8953	849	0.047	0.104	0.596706	1.09483e-29	1.7607e-25	up	gastrula zinc finger protein XlCGF57.1-like	-	-	-	-	-	-	-
0	BMSK0008407		1.08194	1.63439	8953	849	0.058	0.113	0.595139	1.9321e-24	3.10721e-20	up	multivesicular body subunit 12A [Papilio xuthus]	Cellular Processes	Transport and catabolism	ko04144//Endocytosis	K12186	-	-	-
0	BMSK0006841	Syne1	18.0437	27.2528	8953	849	0.573	0.759	0.594906	1.54261e-27	2.48083e-23	up	nesprin-1 isoform X2	-	-	-	-	GO:0000932//cytoplasmic mRNA processing body;GO:0005635//nuclear envelope;GO:0005640//nuclear outer membrane;GO:0005654//nucleoplasm;GO:0005730//nucleolus;GO:0005737//cytoplasm;GO:0005794//Golgi apparatus;GO:0005819//spindle;GO:0016021//integral component of membrane;GO:0030017//sarcomere;GO:0030496//midbody;GO:0031965//nuclear membrane;GO:0034993//LINC complex;GO:0043197//dendritic spine;GO:0044…	GO:0003779//actin binding;GO:0005102//receptor binding;GO:0005521//lamin binding;GO:0019899//enzyme binding;GO:0042802//identical protein binding;GO:0042803//protein homodimerization activity;GO:0051015//actin filament binding	GO:0002053//positive regulation of mesenchymal cell proliferation;GO:0007030//Golgi organization;GO:0007097//nuclear migration;GO:0007283//spermatogenesis;GO:0042692//muscle cell differentiation;GO:0048260//positive regulation of receptor-mediated endocytosis;GO:0048814//regulation of dendrite morphogenesis;GO:0051642//centrosome localization;GO:0090286//cytoskeletal anchoring at nuclear membrane…
0	BMSK0007032	WDFY3	1.0174	1.53567	8953	849	0.056	0.11	0.593975	7.6861e-27	1.23608e-22	up	lateral signaling target protein 2 homolog	-	-	-	-	GO:0005634//nucleus;GO:0005635//nuclear envelope;GO:0005730//nucleolus;GO:0005737//cytoplasm;GO:0005776//autophagosome;GO:0005829//cytosol;GO:0005886//plasma membrane;GO:0016234//inclusion body;GO:0016605//PML body;GO:0019898//extrinsic component of membrane;GO:0030424//axon;GO:0031965//nuclear membrane;GO:0043204//perikaryon;GO:0097635//extrinsic component of autophagosome membrane	GO:0003831//beta-N-acetylglucosaminylglycopeptide beta-1,4-galactosyltransferase activity;GO:0005545//1-phosphatidylinositol binding;GO:0046872//metal ion binding	GO:0007275//multicellular organism development;GO:0035973//aggrephagy
0	BMSK0004666	Ksr2	0.959519	1.44569	8953	849	0.053	0.106	0.591378	2.3388e-29	3.76125e-25	up	kinase suppressor of Ras 2	Environmental Information Processing	Signal transduction	ko04013//MAPK signaling pathway - fly	K18529	GO:0005829//cytosol;GO:0005886//plasma membrane	GO:0004674//protein serine/threonine kinase activity;GO:0005078//MAP-kinase scaffold activity;GO:0005524//ATP binding;GO:0031434//mitogen-activated protein kinase kinase binding;GO:0046872//metal ion binding	GO:0007265//Ras protein signal transduction;GO:0019722//calcium-mediated signaling;GO:0043410//positive regulation of MAPK cascade
0	BMSK0015583	ANK3	3.75778	5.65924	8953	849	0.185	0.31	0.590728	2.6216e-24	4.21606e-20	up	XP 012546404.1 uncharacterized protein LOC101740366	Organismal Systems	Immune system	ko04624//Toll and Imd signaling pathway	K10380	GO:0005764//lysosome;GO:0005783//endoplasmic reticulum;GO:0005794//Golgi apparatus;GO:0005829//cytosol;GO:0005886//plasma membrane;GO:0009925//basal plasma membrane;GO:0009986//cell surface;GO:0014704//intercalated disc;GO:0014731//spectrin-associated cytoskeleton;GO:0016020//membrane;GO:0016323//basolateral plasma membrane;GO:0016328//lateral plasma membrane;GO:0016529//sarcoplasmic reticulum;GO…	GO:0005200//structural constituent of cytoskeleton;GO:0008092//cytoskeletal protein binding;GO:0030507//spectrin binding;GO:0030674//protein binding, bridging;GO:0044325//ion channel binding;GO:0045296//cadherin binding	GO:0000281//mitotic cytokinesis;GO:0006888//ER to Golgi vesicle-mediated transport;GO:0007009//plasma membrane organization;GO:0007016//cytoskeletal anchoring at plasma membrane;GO:0007165//signal transduction;GO:0007409//axonogenesis;GO:0007528//neuromuscular junction development;GO:0010628//positive regulation of gene expression;GO:0010650//positive regulation of cell communication by electrica…
0	BMSK0015113	SLC7A5	1.3976	2.10452	8953	849	0.076	0.143	0.590534	5.6509e-28	9.08778e-24	up	XP 021208120.1 Y+L amino acid transporter 2 isoform X1	-	-	-	-	GO:0005829//cytosol;GO:0005886//plasma membrane;GO:0016021//integral component of membrane;GO:0016324//apical plasma membrane	GO:0015171//amino acid transmembrane transporter activity;GO:0042605//peptide antigen binding	GO:0007399//nervous system development;GO:0015804//neutral amino acid transport;GO:0030154//cell differentiation
0	BMSK0004500	cmtr1	1.07386	1.61672	8953	849	0.058	0.112	0.590272	1.94999e-23	3.13597e-19	up	cap-specific mR (nucleoside-2'-O-)-methyltransferase 1	-	-	-	-	GO:0005634//nucleus;GO:0005737//cytoplasm	GO:0003676//nucleic acid binding;GO:0004483//mRNA (nucleoside-2'-O-)-methyltransferase activity	GO:0006370//7-methylguanosine mRNA capping;GO:0080009//mRNA methylation;GO:0097309//cap1 mRNA methylation
0	BMSK0015799		2.01979	3.03925	8953	849	0.106	0.183	0.589505	1.63824e-19	2.63462e-15	up	XP 004933537.1 uncharacterized protein LOC101744771 isoform X2	-	-	-	-	-	-	-
0	BMSK0013627		4.56331	6.85763	8953	849	0.223	0.372	0.58763	9.73962e-32	1.56633e-27	up	uncharacterized protein LOC101741223	-	-	-	-	-	-	-
0	BMSK0015512	Itp-r83A	3.25355	4.88027	8953	849	0.166	0.29	0.584947	6.81405e-32	1.09583e-27	up	inositol 1,4,5-trisphosphate receptor isoform X3	Cellular Processes;Environmental Information Processing;Organismal Systems	Transport and catabolism;Signal transduction;Sensory system	ko04140//Autophagy - animal;ko04070//Phosphatidylinositol signaling system;ko04745//Phototransduction - fly	K04958;K04958;K04958	GO:0005783//endoplasmic reticulum;GO:0005789//endoplasmic reticulum membrane;GO:0005790//smooth endoplasmic reticulum;GO:0005886//plasma membrane;GO:0016021//integral component of membrane;GO:0016529//sarcoplasmic reticulum;GO:0030659//cytoplasmic vesicle membrane;GO:0030667//secretory granule membrane;GO:0044295//axonal growth cone	GO:0005220//inositol 1,4,5-trisphosphate-sensitive calcium-release channel activity;GO:0005509//calcium ion binding;GO:0035091//phosphatidylinositol binding;GO:0070679//inositol 1,4,5 trisphosphate binding	GO:0000280//nuclear division;GO:0006816//calcium ion transport;GO:0006874//cellular calcium ion homeostasis;GO:0006979//response to oxidative stress;GO:0007591//molting cycle, chitin-based cuticle;GO:0007601//visual perception;GO:0007608//sensory perception of smell;GO:0007629//flight behavior;GO:0009267//cellular response to starvation;GO:0010888//negative regulation of lipid storage;GO:0016319/…
0	BMSK0002029	CadN	1.06227	1.59243	8953	849	0.062	0.105	0.584086	1.56042e-15	2.50946e-11	up	neural-cadherin isoform X2	-	-	-	-	GO:0005886//plasma membrane;GO:0005887//integral component of plasma membrane;GO:0005911//cell-cell junction;GO:0016021//integral component of membrane;GO:0030424//axon;GO:0030425//dendrite	GO:0005509//calcium ion binding;GO:0008013//beta-catenin binding;GO:0042803//protein homodimerization activity;GO:0045296//cadherin binding	GO:0007156//homophilic cell adhesion via plasma membrane adhesion molecules;GO:0007411//axon guidance;GO:0007412//axon target recognition;GO:0007413//axonal fasciculation;GO:0016318//ommatidial rotation;GO:0016339//calcium-dependent cell-cell adhesion via plasma membrane cell adhesion molecules;GO:0031290//retinal ganglion cell axon guidance;GO:0044331//cell-cell adhesion mediated by cadherin;GO:…
0	BMSK0005070		1.60273	2.4023	8953	849	0.086	0.165	0.583881	5.67513e-36	9.12675e-32	up	nuclear factor NF-kappa-B p110 subunit isoform 1	Organismal Systems	Immune system	ko04624//Toll and Imd signaling pathway	K02580	-	-	-
0	BMSK0015191	mle	1.70885	2.55548	8953	849	0.092	0.174	0.580565	4.05954e-36	6.52855e-32	up	ABQ51917.1 MLE protein	-	-	-	-	GO:0000228//nuclear chromosome;GO:0000785//chromatin;GO:0000805//X chromosome;GO:0005634//nucleus;GO:0005694//chromosome;GO:0005700//polytene chromosome;GO:0005730//nucleolus;GO:0005829//cytosol;GO:0016456//X chromosome located dosage compensation complex, transcription activating;GO:0072487//MSL complex;GO:1990904//ribonucleoprotein complex	GO:0001069//regulatory region RNA binding;GO:0003682//chromatin binding;GO:0003690//double-stranded DNA binding;GO:0003723//RNA binding;GO:0003724//RNA helicase activity;GO:0003725//double-stranded RNA binding;GO:0004003//ATP-dependent DNA helicase activity;GO:0004386//helicase activity;GO:0005524//ATP binding;GO:0008026//ATP-dependent helicase activity;GO:0034459//ATP-dependent 3'-5' RNA helicas…	GO:0007549//dosage compensation;GO:0008340//determination of adult lifespan;GO:0009047//dosage compensation by hyperactivation of X chromosome;GO:0016457//dosage compensation complex assembly involved in dosage compensation by hyperactivation of X chromosome;GO:0031453//positive regulation of heterochromatin assembly;GO:0032508//DNA duplex unwinding;GO:0045433//male courtship behavior, veined win…
0	BMSK0011039	Dab	2.00491	2.9939	8953	849	0.108	0.192	0.578489	6.34674e-27	1.02068e-22	up	XP 021208414.1 protein disabled	Cellular Processes	Transport and catabolism	ko04144//Endocytosis	K12475	GO:0005829//cytosol;GO:0030424//axon;GO:0098793//presynapse	GO:0005118//sevenless binding;GO:0017124//SH3 domain binding	GO:0007349//cellularization;GO:0007391//dorsal closure;GO:0008045//motor neuron axon guidance;GO:0042051//compound eye photoreceptor development;GO:0045874//positive regulation of sevenless signaling pathway;GO:0048488//synaptic vesicle endocytosis;GO:0072583//clathrin-mediated endocytosis
0	BMSK0015509		1.76517	2.63587	8953	849	0.094	0.179	0.578471	1.65931e-37	2.6685e-33	up	-	-	-	-	-	-	-	-
0	BMSK0010793	PLX 4	3.48521	5.19966	8953	849	0.177	0.287	0.577172	8.02871e-22	1.29118e-17	up	Plexin-A4 [Operophtera brumata]	-	-	-	-	GO:0002116//semaphorin receptor complex;GO:0005886//plasma membrane;GO:0005887//integral component of plasma membrane	GO:0017154//semaphorin receptor activity	GO:0007162//negative regulation of cell adhesion;GO:0008360//regulation of cell shape;GO:0021612//facial nerve structural organization;GO:0021615//glossopharyngeal nerve morphogenesis;GO:0021637//trigeminal nerve structural organization;GO:0021644//vagus nerve morphogenesis;GO:0021784//postganglionic parasympathetic fiber development;GO:0021793//chemorepulsion of branchiomotor axon;GO:0021960//an…
0	BMSK0006468	GDAP1	1.90893	2.8422	8953	849	0.101	0.177	0.574246	2.52382e-23	4.05881e-19	up	ganglioside-induced differentiation-associated-protein	-	-	-	-	GO:0005739//mitochondrion;GO:0005829//cytosol;GO:0031307//integral component of mitochondrial outer membrane	-	GO:0000266//mitochondrial fission;GO:0006626//protein targeting to mitochondrion;GO:0007005//mitochondrion organization;GO:0008053//mitochondrial fusion;GO:0032526//response to retinoic acid
0	BMSK0008671	ABCC4	1.85422	2.75862	8953	849	0.099	0.16	0.573133	2.45736e-12	3.95193e-08	up	multidrug resistance-associated protein 4-like	-	-	-	-	GO:0005886//plasma membrane;GO:0016020//membrane;GO:0016021//integral component of membrane;GO:0016323//basolateral plasma membrane;GO:0031088//platelet dense granule membrane	GO:0005524//ATP binding;GO:0015662//ATPase activity, coupled to transmembrane movement of ions, phosphorylative mechanism;GO:0016404//15-hydroxyprostaglandin dehydrogenase (NAD+) activity;GO:0042626//ATPase activity, coupled to transmembrane movement of substances	GO:0002576//platelet degranulation;GO:0010243//response to organonitrogen compound;GO:0014070//response to organic cyclic compound;GO:0032310//prostaglandin secretion;GO:0042493//response to drug;GO:0048661//positive regulation of smooth muscle cell proliferation;GO:0055085//transmembrane transport;GO:0060271//cilium morphogenesis
0	BMSK0009178	svr	1.32309	1.96824	8953	849	0.071	0.139	0.572987	1.05849e-34	1.70226e-30	up	carboxypeptidase D isoform X3	-	-	-	-	GO:0005576//extracellular region;GO:0005615//extracellular space;GO:0012505//endomembrane system;GO:0016021//integral component of membrane;GO:0048471//perinuclear region of cytoplasm	GO:0004180//carboxypeptidase activity;GO:0004181//metallocarboxypeptidase activity;GO:0008270//zinc ion binding;GO:0042302//structural constituent of cuticle	GO:0001933//negative regulation of protein phosphorylation;GO:0006518//peptide metabolic process;GO:0007476//imaginal disc-derived wing morphogenesis;GO:0007616//long-term memory;GO:0016485//protein processing;GO:0030838//positive regulation of actin filament polymerization
0	BMSK0012147	SUGP1	2.06971	3.07864	8953	849	0.102	0.197	0.57286	1.27236e-33	2.04621e-29	up	XP 004929649.1 formin-like protein 5 isoform X1	-	-	-	-	GO:0005654//nucleoplasm;GO:0005681//spliceosomal complex	GO:0003723//RNA binding	GO:0000398//mRNA splicing, via spliceosome
0	BMSK0009433		1.0263	1.52608	8953	849	0.056	0.108	0.572381	5.16878e-25	8.31244e-21	up	leucine-zipper-like transcriptional regulator 1 [Amyelois transitella]	-	-	-	-	GO:0005794//Golgi apparatus	-	GO:0016567//protein ubiquitination;GO:0046580//negative regulation of Ras protein signal transduction
0	BMSK0013517		1.01415	1.50753	8953	849	0.056	0.108	0.571915	3.67528e-26	5.91058e-22	up	-	-	-	-	-	-	-	-
0	BMSK0001050		1.75488	2.60763	8953	849	0.092	0.173	0.571366	2.82284e-32	4.5397e-28	up	talin-1	-	-	-	-	-	-	-
0	BMSK0004469	KAZN	1.45132	2.15412	8953	849	0.079	0.143	0.569733	2.65759e-25	4.27394e-21	up	kazrin isoform X8	-	-	-	-	GO:0001533//cornified envelope;GO:0005654//nucleoplasm;GO:0005829//cytosol;GO:0005856//cytoskeleton;GO:0016607//nuclear speck;GO:0030057//desmosome	-	GO:0070268//cornification
0	BMSK0006833	Scarb1	1.69459	2.50891	8953	849	0.086	0.167	0.566126	8.67202e-34	1.39463e-29	up	scavenger receptor class B member 3	-	-	-	-	GO:0005737//cytoplasm;GO:0005886//plasma membrane;GO:0005887//integral component of plasma membrane;GO:0005901//caveola;GO:0009986//cell surface;GO:0031528//microvillus membrane;GO:0043231//intracellular membrane-bounded organelle	GO:0001530//lipopolysaccharide binding;GO:0001540//beta-amyloid binding;GO:0001786//phosphatidylserine binding;GO:0001875//lipopolysaccharide receptor activity;GO:0005319//lipid transporter activity;GO:0008035//high-density lipoprotein particle binding;GO:0030169//low-density lipoprotein particle binding;GO:0034186//apolipoprotein A-I binding;GO:0042803//protein homodimerization activity;GO:00705…	GO:0001935//endothelial cell proliferation;GO:0006694//steroid biosynthetic process;GO:0006702//androgen biosynthetic process;GO:0006707//cholesterol catabolic process;GO:0006869//lipid transport;GO:0006910//phagocytosis, recognition;GO:0010867//positive regulation of triglyceride biosynthetic process;GO:0010886//positive regulation of cholesterol storage;GO:0010899//regulation of phosphatidylcho…
0	BMSK0014897	Birc6	2.40001	3.55135	8953	849	0.129	0.225	0.565329	6.30103e-32	1.01333e-27	up	baculoviral IAP repeat-containing protein 6 [Papilio machaon]	Genetic Information Processing;Cellular Processes;Cellular Processes	Folding, sorting and degradation;Cell growth and death;Cell growth and death	ko04120//Ubiquitin mediated proteolysis;ko04214//Apoptosis - fly;ko04215//Apoptosis - multiple species	K10586;K10586;K10586	GO:0000922//spindle pole;GO:0005634//nucleus;GO:0005768//endosome;GO:0005802//trans-Golgi network;GO:0005815//microtubule organizing center;GO:0016020//membrane;GO:0030496//midbody;GO:0090543//Flemming body	GO:0004842//ubiquitin-protein transferase activity;GO:0004869//cysteine-type endopeptidase inhibitor activity;GO:0061631//ubiquitin conjugating enzyme activity	GO:0001890//placenta development;GO:0006511//ubiquitin-dependent protein catabolic process;GO:0006915//apoptotic process;GO:0007049//cell cycle;GO:0008284//positive regulation of cell proliferation;GO:0016567//protein ubiquitination;GO:0032465//regulation of cytokinesis;GO:0042127//regulation of cell proliferation;GO:0043066//negative regulation of apoptotic process;GO:0051301//cell division;GO:0…
0	BMSK0007427	Pld1	1.29516	1.91414	8953	849	0.069	0.131	0.563567	4.81615e-26	7.74533e-22	up	phospholipase D2 isoform X1	Metabolism;Cellular Processes;Metabolism;Metabolism	Global and overview maps;Transport and catabolism;Lipid metabolism;Lipid metabolism	ko01100//Metabolic pathways;ko04144//Endocytosis;ko00564//Glycerophospholipid metabolism;ko00565//Ether lipid metabolism	K01115;K01115;K01115;K01115	GO:0000139//Golgi membrane;GO:0005789//endoplasmic reticulum membrane;GO:0005794//Golgi apparatus;GO:0030027//lamellipodium;GO:0031902//late endosome membrane;GO:0031982//vesicle;GO:0031985//Golgi cisterna;GO:0043231//intracellular membrane-bounded organelle;GO:0045202//synapse;GO:0048471//perinuclear region of cytoplasm	GO:0004630//phospholipase D activity;GO:0035091//phosphatidylinositol binding;GO:0070290//N-acylphosphatidylethanolamine-specific phospholipase D activity	GO:0006654//phosphatidic acid biosynthetic process;GO:0008654//phospholipid biosynthetic process;GO:0009395//phospholipid catabolic process;GO:0030335//positive regulation of cell migration;GO:0032534//regulation of microvillus assembly;GO:0043434//response to peptide hormone;GO:0048017//inositol lipid-mediated signaling;GO:0048870//cell motility
0	BMSK0012557	DOCK3	1.17177	1.73029	8953	849	0.063	0.119	0.562322	9.53878e-25	1.53403e-20	up	dedicator of cytokinesis protein 4 [Papilio xuthus]	-	-	-	-	GO:0005829//cytosol	GO:0017124//SH3 domain binding;GO:0030676//Rac guanyl-nucleotide exchange factor activity	GO:0007264//small GTPase mediated signal transduction;GO:1903997//positive regulation of non-membrane spanning protein tyrosine kinase activity
0	BMSK0002490		1.07093	1.57708	8953	849	0.057	0.11	0.558388	9.15396e-25	1.47214e-20	up	probable peroxisomal acyl-coenzyme A oxidase 1 isoform X1	Metabolism;Cellular Processes;Metabolism;Metabolism;Metabolism;Metabolism	Global and overview maps;Transport and catabolism;Global and overview maps;Lipid metabolism;Lipid metabolism;Lipid metabolism	ko01100//Metabolic pathways;ko04146//Peroxisome;ko01212//Fatty acid metabolism;ko00071//Fatty acid degradation;ko01040//Biosynthesis of unsaturated fatty acids;ko00592//alpha-Linolenic acid metabolism	K00232;K00232;K00232;K00232;K00232;K00232	GO:0005777//peroxisome	GO:0003997//acyl-CoA oxidase activity;GO:0005504//fatty acid binding;GO:0050660//flavin adenine dinucleotide binding;GO:0071949//FAD binding	GO:0006091//generation of precursor metabolites and energy;GO:0006629//lipid metabolic process;GO:0006635//fatty acid beta-oxidation;GO:0006693//prostaglandin metabolic process;GO:0019395//fatty acid oxidation;GO:0033540//fatty acid beta-oxidation using acyl-CoA oxidase;GO:0055088//lipid homeostasis
0	BMSK0011979		1.45409	2.13677	8953	849	0.08	0.12	0.555317	8.20228e-08	0.00131909	up	probable GPI-anchored adhesin-like protein PGA55	-	-	-	-	-	-	-
0	BMSK0002708		3.03793	4.44501	8953	849	0.149	0.27	0.549096	8.45255e-38	1.35934e-33	up	zinc finger protein on ecdysone puffs-like [Amyelois transitella]	-	-	-	-	-	-	-
0	BMSK0010927	EPS15L1	1.02767	1.50201	8953	849	0.057	0.108	0.547518	8.20776e-31	1.31997e-26	up	uncharacterized protein LOC101737345	Cellular Processes	Transport and catabolism	ko04144//Endocytosis	K12472	GO:0005634//nucleus;GO:0005829//cytosol;GO:0005886//plasma membrane;GO:0016020//membrane;GO:0030132//clathrin coat of coated pit	GO:0005509//calcium ion binding;GO:0045296//cadherin binding	GO:0006897//endocytosis;GO:0042059//negative regulation of epidermal growth factor receptor signaling pathway;GO:0061024//membrane organization
0	BMSK0009745	TSC2	1.87219	2.73627	8953	849	0.1	0.185	0.547481	1.123e-36	1.80602e-32	up	tuberin	Environmental Information Processing;Cellular Processes	Signal transduction;Transport and catabolism	ko04150//mTOR signaling pathway;ko04140//Autophagy - animal	K07207;K07207	GO:0005634//nucleus;GO:0005737//cytoplasm;GO:0005764//lysosome;GO:0005794//Golgi apparatus;GO:0005829//cytosol;GO:0014069//postsynaptic density;GO:0016020//membrane;GO:0033596//TSC1-TSC2 complex;GO:0048471//perinuclear region of cytoplasm	GO:0005096//GTPase activator activity;GO:0019902//phosphatase binding;GO:0031267//small GTPase binding;GO:0042803//protein homodimerization activity;GO:0051879//Hsp90 protein binding	GO:0001843//neural tube closure;GO:0006469//negative regulation of protein kinase activity;GO:0006606//protein import into nucleus;GO:0006897//endocytosis;GO:0007507//heart development;GO:0008104//protein localization;GO:0008285//negative regulation of cell proliferation;GO:0014067//negative regulation of phosphatidylinositol 3-kinase signaling;GO:0016032//viral process;GO:0016192//vesicle-mediat…
0	BMSK0007462		1.21325	1.76777	8953	849	0.057	0.104	0.543058	9.99979e-14	1.60817e-09	up	spindle pole body component 110-like, partial	-	-	-	-	-	-	-
0	BMSK0004694		5.98281	8.71157	8953	849	0.26	0.391	0.542109	7.42174e-18	1.19356e-13	up	Broad-Complex isoform Z3, partial	-	-	-	-	-	-	-
0	BMSK0012216	para	1.53305	2.2304	8953	849	0.084	0.139	0.540895	4.52395e-16	7.27542e-12	up	para sodium channel alpha subunit variant 2 [Bombyx mandarina]	-	-	-	-	GO:0001518//voltage-gated sodium channel complex;GO:0005887//integral component of plasma membrane	GO:0005244//voltage-gated ion channel activity;GO:0005248//voltage-gated sodium channel activity;GO:0005272//sodium channel activity;GO:0005509//calcium ion binding	GO:0001666//response to hypoxia;GO:0007638//mechanosensory behavior;GO:0009612//response to mechanical stimulus;GO:0034765//regulation of ion transmembrane transport;GO:0035725//sodium ion transmembrane transport;GO:0045433//male courtship behavior, veined wing generated song production;GO:0060078//regulation of postsynaptic membrane potential
0	BMSK0014319	mahj	1.06683	1.5502	8953	849	0.055	0.111	0.539123	4.05635e-27	6.52342e-23	up	XP 004926499.1 protein mahjong isoform X1	-	-	-	-	GO:0005634//nucleus;GO:0080008//Cul4-RING E3 ubiquitin ligase complex	-	GO:0016567//protein ubiquitination;GO:0035212//cell competition in a multicellular organism
0	BMSK0009931	gw	2.95991	4.30065	8953	849	0.154	0.267	0.539003	2.55484e-34	4.10869e-30	up	protein Gawky [Papilio xuthus]	-	-	-	-	GO:0000932//cytoplasmic mRNA processing body;GO:0005654//nucleoplasm;GO:0005737//cytoplasm;GO:0035068//micro-ribonucleoprotein complex	GO:0003723//RNA binding	GO:0001700//embryonic development via the syncytial blastoderm;GO:0006402//mRNA catabolic process;GO:0010629//negative regulation of gene expression;GO:0016441//posttranscriptional gene silencing;GO:0032880//regulation of protein localization;GO:0035195//gene silencing by miRNA;GO:0035278//miRNA mediated inhibition of translation;GO:0045475//locomotor rhythm;GO:0060213//positive regulation of nuc…
0	BMSK0011292	D JC13	1.58682	2.30503	8953	849	0.081	0.154	0.538652	1.25979e-30	2.026e-26	up	XP 012549735.1 dnaJ homolog subfamily C member 13 isoform X3	-	-	-	-	GO:0005765//lysosomal membrane;GO:0005829//cytosol;GO:0005886//plasma membrane;GO:0010008//endosome membrane;GO:0016020//membrane;GO:0030667//secretory granule membrane;GO:0031901//early endosome membrane;GO:0035577//azurophil granule membrane;GO:0043231//intracellular membrane-bounded organelle;GO:0070062//extracellular exosome	-	GO:0001649//osteoblast differentiation;GO:0006898//receptor-mediated endocytosis;GO:0007032//endosome organization;GO:0015031//protein transport;GO:0043312//neutrophil degranulation;GO:1902954//regulation of early endosome to recycling endosome transport;GO:2000641//regulation of early endosome to late endosome transport
0	BMSK0012230	Unc13a	2.02328	2.93778	8953	849	0.106	0.183	0.538032	5.03761e-22	8.10149e-18	up	protein unc-13 homolog A isoform X2 [Papilio xuthus]	-	-	-	-	GO:0005886//plasma membrane;GO:0030054//cell junction;GO:0030424//axon;GO:0030672//synaptic vesicle membrane;GO:0031594//neuromuscular junction;GO:0032991//macromolecular complex;GO:0042734//presynaptic membrane;GO:0043005//neuron projection;GO:0043195//terminal bouton;GO:0044305//calyx of Held;GO:0045202//synapse;GO:0048786//presynaptic active zone;GO:0060076//excitatory synapse;GO:0097060//syna…	GO:0000149//SNARE binding;GO:0005509//calcium ion binding;GO:0005516//calmodulin binding;GO:0005543//phospholipid binding;GO:0017075//syntaxin-1 binding;GO:0019904//protein domain specific binding;GO:0019905//syntaxin binding;GO:0019992//diacylglycerol binding;GO:0030507//spectrin binding;GO:0042802//identical protein binding;GO:0042803//protein homodimerization activity;GO:0046982//protein heter…	GO:0001956//positive regulation of neurotransmitter secretion;GO:0007269//neurotransmitter secretion;GO:0007528//neuromuscular junction development;GO:0010807//regulation of synaptic vesicle priming;GO:0016079//synaptic vesicle exocytosis;GO:0016081//synaptic vesicle docking;GO:0016082//synaptic vesicle priming;GO:0016188//synaptic vesicle maturation;GO:0031915//positive regulation of synaptic pl…
0	BMSK0012209	MYO9A	1.8285	2.65145	8953	849	0.097	0.181	0.536117	1.41673e-37	2.27838e-33	up	XP 004929772.1 unconventional myosin-IXa isoform X3	-	-	-	-	GO:0005829//cytosol;GO:0016021//integral component of membrane;GO:0016461//unconventional myosin complex	GO:0003774//motor activity;GO:0003779//actin binding;GO:0005096//GTPase activator activity;GO:0005524//ATP binding;GO:0046872//metal ion binding	GO:0007601//visual perception;GO:0008218//bioluminescence;GO:0034329//cell junction assembly;GO:0035556//intracellular signal transduction;GO:0045198//establishment of epithelial cell apical/basal polarity;GO:0051056//regulation of small GTPase mediated signal transduction
0	BMSK0009855	l(2)gl	3.63024	5.26341	8953	849	0.183	0.306	0.535931	2.44354e-32	3.9297e-28	up	lethal(2) giant larvae protein isoform X1	Environmental Information Processing	Signal transduction	ko04391//Hippo signaling pathway -fly	K06094	GO:0005576//extracellular region;GO:0005886//plasma membrane	-	GO:0006887//exocytosis;GO:0007049//cell cycle
0	BMSK0006056		1.06043	1.53595	8953	849	0.056	0.115	0.534477	2.12717e-34	3.42092e-30	up	uncharacterized protein LOC101741417 isoform X1	-	-	-	-	-	-	-
0	BMSK0002088	IQCJ-SCHIP1	1.24503	1.80291	8953	849	0.067	0.118	0.534149	2.27663e-19	3.66128e-15	up	schwannomin-interacting protein 1 homolog isoform X2	-	-	-	-	GO:0005737//cytoplasm;GO:0043194//axon initial segment	-	GO:0051494//negative regulation of cytoskeleton organization
0	BMSK0001305	Rap1gap	1.51065	2.18737	8953	849	0.082	0.121	0.534025	1.21877e-07	0.00196003	up	rap1 GTPase-activating protein 1 isoform X2	-	-	-	-	GO:0000139//Golgi membrane;GO:0005769//early endosome;GO:0005829//cytosol;GO:0016020//membrane;GO:0030424//axon;GO:0030425//dendrite;GO:0043025//neuronal cell body	GO:0005096//GTPase activator activity;GO:0017016//Ras GTPase binding;GO:0042803//protein homodimerization activity	GO:0022409//positive regulation of cell-cell adhesion;GO:0043087//regulation of GTPase activity;GO:0043547//positive regulation of GTPase activity;GO:0045665//negative regulation of neuron differentiation;GO:0050766//positive regulation of phagocytosis;GO:0051056//regulation of small GTPase mediated signal transduction;GO:1903697//negative regulation of microvillus assembly;GO:1904425//negative r…
0	BMSK0015360	Nelf-A	2.50779	3.62799	8953	849	0.136	0.223	0.532756	2.39678e-26	3.8545e-22	up	XP 012546957.1 negative elongation factor A isoform X2	-	-	-	-	GO:0005634//nucleus;GO:0005694//chromosome;GO:0017053//transcriptional repressor complex;GO:0032021//NELF complex	GO:0003723//RNA binding	GO:0000122//negative regulation of transcription from RNA polymerase II promoter;GO:0007275//multicellular organism development;GO:0034244//negative regulation of transcription elongation from RNA polymerase II promoter
0	BMSK0008394	Alad	3.25553	4.70387	8953	849	0.145	0.283	0.530958	4.84428e-46	7.79057e-42	up	uncharacterized protein DDB G0283697-like isoform X2 [Papilio machaon]	Metabolism	Amino acid metabolism	ko00310//Lysine degradation	K11420	GO:0005615//extracellular space;GO:0005829//cytosol	GO:0004655//porphobilinogen synthase activity;GO:0008270//zinc ion binding;GO:0042802//identical protein binding;GO:1904854//proteasome core complex binding	GO:0001666//response to hypoxia;GO:0006782//protoporphyrinogen IX biosynthetic process;GO:0006783//heme biosynthetic process;GO:0006979//response to oxidative stress;GO:0007584//response to nutrient;GO:0009635//response to herbicide;GO:0010033//response to organic substance;GO:0010038//response to metal ion;GO:0010039//response to iron ion;GO:0010043//response to zinc ion;GO:0010044//response to …
0	BMSK0002716	TRAPPC8	1.25596	1.81245	8953	849	0.068	0.128	0.529146	1.32496e-32	2.1308e-28	up	trafficking protein particle complex subunit 8	-	-	-	-	GO:0000407//pre-autophagosomal structure;GO:0005829//cytosol;GO:0030008//TRAPP complex;GO:0031410//cytoplasmic vesicle;GO:1990072//TRAPPIII protein complex	-	GO:0000045//autophagosome assembly;GO:0006888//ER to Golgi vesicle-mediated transport;GO:0007030//Golgi organization;GO:0030242//pexophagy;GO:0032258//CVT pathway;GO:0034497//protein localization to pre-autophagosomal structure
0	BMSK0005061	LRMDA	1.09261	1.5737	8953	849	0.059	0.108	0.526377	5.11023e-22	8.21828e-18	up	leucine-rich repeat-containing protein C10orf11	-	-	-	-	-	-	GO:0030318//melanocyte differentiation
0	BMSK0004534	SLMAP	1.12721	1.62146	8953	849	0.06	0.11	0.524533	1.30242e-19	2.09455e-15	up	sarcolemmal membrane-associated protein [Papilio machaon]	-	-	-	-	GO:0005790//smooth endoplasmic reticulum;GO:0005815//microtubule organizing center;GO:0005887//integral component of plasma membrane;GO:0042383//sarcolemma	-	GO:0006936//muscle contraction;GO:0072659//protein localization to plasma membrane;GO:1900825//regulation of membrane depolarization during cardiac muscle cell action potential;GO:1902305//regulation of sodium ion transmembrane transport
0	BMSK0001696	DOCK7	1.40205	2.01546	8953	849	0.078	0.139	0.523572	2.51655e-28	4.04712e-24	up	dedicator of cytokinesis protein 7	-	-	-	-	GO:0005925//focal adhesion;GO:0030424//axon;GO:0030426//growth cone;GO:0043005//neuron projection;GO:0045178//basal part of cell	GO:0005085//guanyl-nucleotide exchange factor activity;GO:0048365//Rac GTPase binding	GO:0000226//microtubule cytoskeleton organization;GO:0007264//small GTPase mediated signal transduction;GO:0007409//axonogenesis;GO:0022027//interkinetic nuclear migration;GO:0031175//neuron projection development;GO:0033138//positive regulation of peptidyl-serine phosphorylation;GO:0045200//establishment of neuroblast polarity;GO:0050767//regulation of neurogenesis;GO:0090630//activation of GTPa…
0	BMSK0012096	ash1	2.7309	3.92517	8953	849	0.129	0.225	0.523379	1.08007e-27	1.73697e-23	up	uncharacterized protein LOC101737263	Metabolism	Amino acid metabolism	ko00310//Lysine degradation	K06101	GO:0000785//chromatin;GO:0005634//nucleus;GO:0005700//polytene chromosome;GO:0032991//macromolecular complex;GO:0035097//histone methyltransferase complex	GO:0003682//chromatin binding;GO:0035035//histone acetyltransferase binding;GO:0042054//histone methyltransferase activity;GO:0042800//histone methyltransferase activity (H3-K4 specific);GO:0042802//identical protein binding;GO:0046872//metal ion binding;GO:0046975//histone methyltransferase activity (H3-K36 specific)	GO:0001700//embryonic development via the syncytial blastoderm;GO:0006355//regulation of transcription, DNA-templated;GO:0010452//histone H3-K36 methylation;GO:0010628//positive regulation of gene expression;GO:0016571//histone methylation;GO:0018991//oviposition;GO:0034770//histone H4-K20 methylation;GO:0048096//chromatin-mediated maintenance of transcription;GO:0048477//oogenesis;GO:0051567//hi…
0	BMSK0015847	Zc3h12d	3.93386	5.65036	8953	849	0.198	0.32	0.522397	3.14325e-26	5.05498e-22	up	probable ribonuclease ZC3H12B isoform X1 [Plutella xylostella]	-	-	-	-	GO:0000932//cytoplasmic mRNA processing body;GO:0005634//nucleus;GO:0005654//nucleoplasm;GO:0005737//cytoplasm;GO:0036464//cytoplasmic ribonucleoprotein granule	GO:0004519//endonuclease activity;GO:0046872//metal ion binding	GO:0006402//mRNA catabolic process;GO:0030308//negative regulation of cell growth;GO:0042130//negative regulation of T cell proliferation;GO:0061158//3'-UTR-mediated mRNA destabilization;GO:2000134//negative regulation of G1/S transition of mitotic cell cycle
0	BMSK0007649	Thoc2	2.46707	3.54213	8953	849	0.125	0.214	0.52182	1.42959e-24	2.29907e-20	up	THO complex subunit 2 isoform X1	Genetic Information Processing;Genetic Information Processing	Translation;Transcription	ko03013//RNA transport;ko03040//Spliceosome	K12879;K12879	GO:0000346//transcription export complex;GO:0000347//THO complex;GO:0000445//THO complex part of transcription export complex;GO:0005634//nucleus;GO:0016607//nuclear speck	GO:0003729//mRNA binding	GO:0000902//cell morphogenesis;GO:0001824//blastocyst development;GO:0006397//mRNA processing;GO:0006406//mRNA export from nucleus;GO:0008380//RNA splicing;GO:0010468//regulation of gene expression;GO:0010793//regulation of mRNA export from nucleus;GO:0010977//negative regulation of neuron projection development;GO:0016973//poly(A)+ mRNA export from nucleus;GO:0017145//stem cell division;GO:00467…
0	BMSK0005867		3.99211	5.72993	8953	849	0.204	0.331	0.521365	2.11231e-32	3.39701e-28	up	protein IWS1 homolog isoform X2	-	-	-	-	-	-	-
0	BMSK0006181	snRNP-U1-70K	11.0101	15.7903	8953	849	0.431	0.64	0.520217	1.43962e-32	2.31519e-28	up	U1 small nuclear ribonucleoprotein 70 kDa	Genetic Information Processing	Transcription	ko03040//Spliceosome	K11093	GO:0005634//nucleus;GO:0005681//spliceosomal complex;GO:0005685//U1 snRNP;GO:0016607//nuclear speck;GO:0071011//precatalytic spliceosome;GO:0071013//catalytic step 2 spliceosome	GO:0003723//RNA binding;GO:0003729//mRNA binding;GO:0030619//U1 snRNA binding	GO:0000381//regulation of alternative mRNA splicing, via spliceosome;GO:0000398//mRNA splicing, via spliceosome;GO:0007283//spermatogenesis;GO:0043484//regulation of RNA splicing;GO:0048025//negative regulation of mRNA splicing, via spliceosome;GO:0048477//oogenesis
0	BMSK0000783		1.41252	2.02338	8953	849	0.076	0.139	0.518501	1.91747e-27	3.08368e-23	up	uncharacterized protein LOC105841468	-	-	-	-	-	-	-
0	BMSK0000681	Taf4	1.05389	1.50657	8953	849	0.058	0.111	0.515542	4.17488e-31	6.71404e-27	up	transcription initiation factor TFIID subunit 4	Genetic Information Processing	Transcription	ko03022//Basal transcription factors	K03129	GO:0005634//nucleus;GO:0005669//transcription factor TFIID complex	GO:0001092//TFIIA-class transcription factor binding;GO:0003677//DNA binding;GO:0003700//transcription factor activity, sequence-specific DNA binding;GO:0008134//transcription factor binding;GO:0046982//protein heterodimerization activity	GO:0006355//regulation of transcription, DNA-templated;GO:0006366//transcription from RNA polymerase II promoter;GO:0006367//transcription initiation from RNA polymerase II promoter;GO:0045944//positive regulation of transcription from RNA polymerase II promoter
0	BMSK0005006	Ccar1	1.65214	2.35986	8953	849	0.084	0.152	0.514362	3.32964e-25	5.35472e-21	up	cell division cycle and apoptosis regulator protein 1	-	-	-	-	GO:0005634//nucleus;GO:0005641//nuclear envelope lumen;GO:0048471//perinuclear region of cytoplasm	GO:0000980//RNA polymerase II distal enhancer sequence-specific DNA binding;GO:0003713//transcription coactivator activity;GO:0003714//transcription corepressor activity;GO:0030374//ligand-dependent nuclear receptor transcription coactivator activity	GO:0006355//regulation of transcription, DNA-templated;GO:0006915//apoptotic process;GO:0007049//cell cycle;GO:0008284//positive regulation of cell proliferation;GO:0030335//positive regulation of cell migration;GO:0043065//positive regulation of apoptotic process
0	BMSK0012016	Hrb27C	7.32986	10.4684	8953	849	0.326	0.481	0.514182	8.2138e-24	1.32094e-19	up	hnRNPA/B-like 28 isoform X2	Genetic Information Processing	Translation	ko03015//mRNA surveillance pathway	K14411	GO:0005634//nucleus;GO:0005654//nucleoplasm;GO:0005737//cytoplasm;GO:0032991//macromolecular complex;GO:0043186//P granule;GO:1990904//ribonucleoprotein complex	GO:0003697//single-stranded DNA binding;GO:0003723//RNA binding;GO:0003729//mRNA binding;GO:0003730//mRNA 3'-UTR binding;GO:0008266//poly(U) RNA binding;GO:0034046//poly(G) binding;GO:0048027//mRNA 5'-UTR binding	GO:0007283//spermatogenesis;GO:0007319//negative regulation of oskar mRNA translation;GO:0007411//axon guidance;GO:0045451//pole plasm oskar mRNA localization;GO:0045727//positive regulation of translation;GO:0048024//regulation of mRNA splicing, via spliceosome;GO:0048026//positive regulation of mRNA splicing, via spliceosome;GO:1903688//positive regulation of border follicle cell migration
0	BMSK0005484	TLK1	1.93643	2.75488	8953	849	0.102	0.177	0.508589	1.11618e-26	1.79505e-22	up	serine/threonine-protein kinase tousled-like 2 isoform X13	-	-	-	-	GO:0005634//nucleus	GO:0004674//protein serine/threonine kinase activity;GO:0005524//ATP binding	GO:0001672//regulation of chromatin assembly or disassembly;GO:0006325//chromatin organization;GO:0006468//protein phosphorylation;GO:0006886//intracellular protein transport;GO:0006974//cellular response to DNA damage stimulus;GO:0007049//cell cycle;GO:0035556//intracellular signal transduction
0	BMSK0005432	Tnk2	1.0603	1.50833	8953	849	0.057	0.108	0.50849	2.85163e-27	4.58599e-23	up	mitogen-activated protein kinase kinase kinase kinase 5 [Amyelois transitella]	-	-	-	-	GO:0005634//nucleus;GO:0005737//cytoplasm;GO:0005768//endosome;GO:0005886//plasma membrane;GO:0005905//coated pit;GO:0005912//adherens junction;GO:0030136//clathrin-coated vesicle;GO:0030424//axon;GO:0030425//dendrite;GO:0030426//growth cone;GO:0030659//cytoplasmic vesicle membrane;GO:0043025//neuronal cell body;GO:0070436//Grb2-EGFR complex;GO:0097268//cytoophidium	GO:0004674//protein serine/threonine kinase activity;GO:0004712//protein serine/threonine/tyrosine kinase activity;GO:0004713//protein tyrosine kinase activity;GO:0004715//non-membrane spanning protein tyrosine kinase activity;GO:0005154//epidermal growth factor receptor binding;GO:0005524//ATP binding;GO:0031625//ubiquitin protein ligase binding;GO:0042802//identical protein binding;GO:0046872//…	GO:0006897//endocytosis;GO:0007165//signal transduction;GO:0007286//spermatid development;GO:0016310//phosphorylation;GO:0030154//cell differentiation;GO:0038083//peptidyl-tyrosine autophosphorylation;GO:0042127//regulation of cell proliferation;GO:0050731//positive regulation of peptidyl-tyrosine phosphorylation;GO:2000369//regulation of clathrin-mediated endocytosis
0	BMSK0003841	SAFB	3.24179	4.61013	8953	849	0.15	0.273	0.508017	6.69058e-37	1.07598e-32	up	scaffold attachment factor B2	-	-	-	-	GO:0005634//nucleus;GO:0005654//nucleoplasm	GO:0000978//RNA polymerase II core promoter proximal region sequence-specific DNA binding;GO:0003682//chromatin binding;GO:0003690//double-stranded DNA binding;GO:0003723//RNA binding;GO:0043565//sequence-specific DNA binding	GO:0006325//chromatin organization;GO:0006357//regulation of transcription from RNA polymerase II promoter;GO:0030520//intracellular estrogen receptor signaling pathway;GO:0040008//regulation of growth;GO:0042445//hormone metabolic process;GO:0045944//positive regulation of transcription from RNA polymerase II promoter;GO:0050684//regulation of mRNA processing
0	BMSK0016035		1.52854	2.17327	8953	849	0.083	0.146	0.50771	2.67967e-26	4.30944e-22	up	-	-	-	-	-	-	-	-
0	BMSK0008362	Raf	1.01641	1.44465	8953	849	0.054	0.102	0.507238	2.35996e-24	3.79528e-20	up	ADM32531.1 raf	Environmental Information Processing;Environmental Information Processing;Environmental Information Processing;Cellular Processes;Organismal Systems	Signal transduction;Signal transduction;Signal transduction;Cell growth and death;Development	ko04013//MAPK signaling pathway - fly;ko04150//mTOR signaling pathway;ko04068//FoxO signaling pathway;ko04214//Apoptosis - fly;ko04320//Dorso-ventral axis formation	K04365;K04365;K04365;K04365;K04365	GO:0005737//cytoplasm;GO:0005829//cytosol;GO:0005886//plasma membrane	GO:0004674//protein serine/threonine kinase activity;GO:0004709//MAP kinase kinase kinase activity;GO:0005524//ATP binding;GO:0046872//metal ion binding	GO:0000165//MAPK cascade;GO:0002168//instar larval development;GO:0007173//epidermal growth factor receptor signaling pathway;GO:0007265//Ras protein signal transduction;GO:0007283//spermatogenesis;GO:0007298//border follicle cell migration;GO:0007362//terminal region determination;GO:0007369//gastrulation;GO:0007430//terminal branching, open tracheal system;GO:0007465//R7 cell fate commitment;GO…
0	BMSK0005982		1.35335	1.92093	8953	849	0.075	0.128	0.505271	1.97235e-21	3.17194e-17	up	R recognition motif. (a.k.a. RRM, RBD, or RNP domain)	-	-	-	-	-	-	-
0	BMSK0000399	ANKRD12	4.19295	5.92588	8953	849	0.202	0.333	0.499062	5.77157e-32	9.28184e-28	up	ankyrin repeat domain-containing protein 12 isoform X1	-	-	-	-	GO:0005654//nucleoplasm;GO:0005829//cytosol	-	-
0	BMSK0007977	Arfgap3	1.32746	1.87584	8953	849	0.072	0.126	0.498865	1.49002e-22	2.39624e-18	up	ADP-ribosylation factor GTPase-activating protein 2	Cellular Processes	Transport and catabolism	ko04144//Endocytosis	K12493	GO:0000139//Golgi membrane;GO:0005794//Golgi apparatus;GO:0005802//trans-Golgi network;GO:0005829//cytosol	GO:0005096//GTPase activator activity;GO:0046872//metal ion binding	GO:0006888//ER to Golgi vesicle-mediated transport;GO:0006890//retrograde vesicle-mediated transport, Golgi to ER;GO:0009306//protein secretion;GO:0048205//COPI coating of Golgi vesicle
0	BMSK0012780	rad54l2	2.60617	3.68038	8953	849	0.12	0.237	0.497924	9.78918e-49	1.5743e-44	up	XP 012546052.1 helicase ARIP4	-	-	-	-	GO:0005634//nucleus	GO:0003677//DNA binding;GO:0004386//helicase activity;GO:0005524//ATP binding	-
0	BMSK0011093	Hsd17b4	1.00593	1.41991	8953	849	0.055	0.104	0.497277	4.9905e-29	8.02572e-25	up	peroxisomal multifunctional enzyme type 2-like [Papilio xuthus]	Metabolism;Cellular Processes	Global and overview maps;Transport and catabolism	ko01100//Metabolic pathways;ko04146//Peroxisome	K12405;K12405	GO:0005777//peroxisome	GO:0004303//estradiol 17-beta-dehydrogenase activity;GO:0016853//isomerase activity;GO:0018812//3-hydroxyacyl-CoA dehydratase activity;GO:0030283//testosterone dehydrogenase [NAD(P)] activity;GO:0033989//3alpha,7alpha,12alpha-trihydroxy-5beta-cholest-24-enoyl-CoA hydratase activity;GO:0042803//protein homodimerization activity;GO:0044594//17-beta-hydroxysteroid dehydrogenase (NAD+) activity	GO:0006635//fatty acid beta-oxidation;GO:0007568//aging;GO:0008203//cholesterol metabolic process;GO:0014070//response to organic cyclic compound;GO:0042493//response to drug;GO:0048545//response to steroid hormone;GO:0071407//cellular response to organic cyclic compound
0	BMSK0013828	NPHS1	3.06621	4.32571	8953	849	0.159	0.223	0.496481	6.26215e-08	0.00100708	up	igLON family member 5 isoform X2	-	-	-	-	GO:0005886//plasma membrane;GO:0005887//integral component of plasma membrane;GO:0005925//focal adhesion;GO:0036057//slit diaphragm;GO:0042995//cell projection;GO:0070062//extracellular exosome	GO:0017022//myosin binding	GO:0007155//cell adhesion;GO:0007254//JNK cascade;GO:0007519//skeletal muscle tissue development;GO:0007520//myoblast fusion;GO:0007588//excretion;GO:0030838//positive regulation of actin filament polymerization;GO:0032836//glomerular basement membrane development;GO:0035418//protein localization to synapse;GO:0044062//regulation of excretion;GO:0072015//glomerular visceral epithelial cell develo…
0	BMSK0015078		3.29926	4.65389	8953	849	0.154	0.284	0.496293	2.24435e-43	3.60936e-39	up	XP 012551678.1 myb-like protein X isoform X3	-	-	-	-	-	-	-
0	BMSK0004608		2.74256	3.86858	8953	849	0.144	0.257	0.496281	1.75281e-44	2.81887e-40	up	perilipin-4 isoform X4	-	-	-	-	-	-	-
0	BMSK0004975	PHF14	1.14509	1.61372	8953	849	0.063	0.115	0.494933	2.08478e-28	3.35274e-24	up	PHD finger protein 14	-	-	-	-	GO:0005634//nucleus	GO:0046872//metal ion binding	GO:0000122//negative regulation of transcription from RNA polymerase II promoter;GO:0048286//lung alveolus development;GO:2000584//negative regulation of platelet-derived growth factor receptor-alpha signaling pathway;GO:2000791//negative regulation of mesenchymal cell proliferation involved in lung development
0	BMSK0001193		3.08597	4.34427	8953	849	0.155	0.261	0.493391	9.30256e-32	1.49604e-27	up	sex determination protein fruitless-like isoform X3	-	-	-	-	-	-	-
0	BMSK0005380	l(1)G0196	1.47137	2.0611	8953	849	0.081	0.137	0.48625	4.8969e-24	7.87519e-20	up	inositol hexakisphosphate and diphosphoinositol-pentakisphosphate kinase-like	Environmental Information Processing	Signal transduction	ko04070//Phosphatidylinositol signaling system	K13024	GO:0005829//cytosol	GO:0000827//inositol-1,3,4,5,6-pentakisphosphate kinase activity;GO:0000828//inositol hexakisphosphate kinase activity;GO:0000829//inositol heptakisphosphate kinase activity;GO:0000832//inositol hexakisphosphate 5-kinase activity;GO:0005524//ATP binding;GO:0033857//diphosphoinositol-pentakisphosphate kinase activity;GO:0052723//inositol hexakisphosphate 1-kinase activity;GO:0052724//inositol hexa…	GO:0006020//inositol metabolic process;GO:0032958//inositol phosphate biosynthetic process
0	BMSK0015069	CLINT1	2.33117	3.26458	8953	849	0.118	0.21	0.485843	1.93763e-35	3.1161e-31	up	uncharacterized protein LOC101745112	-	-	-	-	GO:0005654//nucleoplasm;GO:0005794//Golgi apparatus;GO:0005829//cytosol;GO:0016020//membrane;GO:0030136//clathrin-coated vesicle;GO:0043231//intracellular membrane-bounded organelle;GO:0048471//perinuclear region of cytoplasm	GO:0008289//lipid binding;GO:0030276//clathrin binding;GO:0045296//cadherin binding	GO:0006897//endocytosis;GO:0048268//clathrin coat assembly
0	BMSK0003810	Rlip	1.85476	2.59363	8953	849	0.087	0.153	0.483742	4.71114e-23	7.57645e-19	up	ralA-binding protein 1 isoform X2	-	-	-	-	GO:0016020//membrane	GO:0005096//GTPase activator activity;GO:0017160//Ral GTPase binding	GO:0006898//receptor-mediated endocytosis;GO:0007264//small GTPase mediated signal transduction;GO:0007275//multicellular organism development;GO:0043547//positive regulation of GTPase activity;GO:0046578//regulation of Ras protein signal transduction
0	BMSK0002127		1.05123	1.46915	8953	849	0.057	0.105	0.482902	1.48966e-23	2.39567e-19	up	ubiquitin-conjugating enzyme E2Q-like protein CG4502 [Papilio polytes]	Genetic Information Processing	Folding, sorting and degradation	ko04120//Ubiquitin mediated proteolysis	K10582	-	GO:0005524//ATP binding;GO:0061631//ubiquitin conjugating enzyme activity	-
0	BMSK0008873	PCYT1B	1.54992	2.16579	8953	849	0.081	0.14	0.482701	1.71616e-22	2.75992e-18	up	choline-phosphate cytidylyltransferase B-like isoform X3	Metabolism;Metabolism;Metabolism	Global and overview maps;Lipid metabolism;Metabolism of other amino acids	ko01100//Metabolic pathways;ko00564//Glycerophospholipid metabolism;ko00440//Phosphonate and phosphinate metabolism	K00968;K00968;K00968	GO:0005737//cytoplasm;GO:0005789//endoplasmic reticulum membrane	GO:0004105//choline-phosphate cytidylyltransferase activity;GO:0031210//phosphatidylcholine binding	GO:0001541//ovarian follicle development;GO:0006656//phosphatidylcholine biosynthetic process;GO:0007283//spermatogenesis
0	BMSK0011700	G-s-alpha-60A	2.26073	3.15602	8953	849	0.112	0.204	0.481322	3.70527e-34	5.95881e-30	up	ABP01770.1 G protein alpha S subunit Gs1	-	-	-	-	GO:0005834//heterotrimeric G-protein complex	GO:0001664//G-protein coupled receptor binding;GO:0003924//GTPase activity;GO:0005525//GTP binding;GO:0031683//G-protein beta/gamma-subunit complex binding;GO:0046872//metal ion binding	GO:0007188//adenylate cyclase-modulating G-protein coupled receptor signaling pathway;GO:0007191//adenylate cyclase-activating dopamine receptor signaling pathway;GO:0007608//sensory perception of smell
0	BMSK0007024		1.14765	1.60183	8953	849	0.064	0.104	0.48103	5.50065e-14	8.84615e-10	up	transmembrane and TPR repeat-containing protein CG4341	-	-	-	-	GO:0005783//endoplasmic reticulum;GO:0016021//integral component of membrane	GO:0000030//mannosyltransferase activity;GO:0004169//dolichyl-phosphate-mannose-protein mannosyltransferase activity	GO:0035269//protein O-linked mannosylation
0	BMSK0013959	eRF1	2.19192	3.05533	8953	849	0.118	0.204	0.479134	4.41543e-35	7.1009e-31	up	eukaryotic peptide chain release factor subunit 1 [Amyelois transitella]	Genetic Information Processing	Translation	ko03015//mRNA surveillance pathway	K03265	GO:0005829//cytosol;GO:0018444//translation release factor complex	GO:0016149//translation release factor activity, codon specific;GO:1990825//sequence-specific mRNA binding	GO:0002184//cytoplasmic translational termination;GO:0006415//translational termination
0	BMSK0010282	Samui	1.51178	2.10678	8953	849	0.078	0.145	0.478795	1.16049e-31	1.8663e-27	up	BAG domain-containing protein Samui	-	-	-	-	-	GO:0030544//Hsp70 protein binding;GO:0051087//chaperone binding	GO:0007275//multicellular organism development
0	BMSK0005421	CLIP-190	2.72098	3.78269	8953	849	0.133	0.232	0.475284	2.41786e-31	3.8884e-27	up	restin homolog isoform X9	Environmental Information Processing	Signal transduction	ko04150//mTOR signaling pathway	K10421	GO:0000776//kinetochore;GO:0005794//Golgi apparatus;GO:0005875//microtubule associated complex;GO:0005876//spindle microtubule;GO:0030424//axon;GO:0035371//microtubule plus-end;GO:0044295//axonal growth cone;GO:0045169//fusome	GO:0003779//actin binding;GO:0008017//microtubule binding;GO:0051010//microtubule plus-end binding;GO:0070854//myosin VI heavy chain binding	GO:0007017//microtubule-based process;GO:0007349//cellularization
0	BMSK0004646		2.3829	3.31098	8953	849	0.118	0.21	0.47454	1.3126e-32	2.11092e-28	up	uncharacterized protein LOC101742722	-	-	-	-	-	-	-
0	BMSK0004258	znf207	3.78717	5.26096	8953	849	0.194	0.311	0.474205	5.78591e-31	9.3049e-27	up	BUB3-interacting and GLEBS motif-containing protein ZNF207 isoform X1	-	-	-	-	GO:0000776//kinetochore;GO:0000777//condensed chromosome kinetochore;GO:0005634//nucleus;GO:0005737//cytoplasm;GO:0005819//spindle;GO:0005874//microtubule;GO:1990047//spindle matrix	GO:0003676//nucleic acid binding;GO:0008017//microtubule binding;GO:0046872//metal ion binding	GO:0000070//mitotic sister chromatid segregation;GO:0001578//microtubule bundle formation;GO:0007094//mitotic spindle assembly checkpoint;GO:0008608//attachment of spindle microtubules to kinetochore;GO:0046785//microtubule polymerization;GO:0050821//protein stabilization;GO:0051301//cell division;GO:0051983//regulation of chromosome segregation;GO:0090307//mitotic spindle assembly
0	BMSK0007131	Prpf40a	1.35918	1.8847	8953	849	0.069	0.126	0.471595	1.15967e-22	1.86497e-18	up	pre-mR -processing factor 40 homolog A isoform X1	Genetic Information Processing	Transcription	ko03040//Spliceosome	K12821	GO:0005634//nucleus;GO:0005685//U1 snRNP;GO:0005829//cytosol;GO:0016363//nuclear matrix;GO:0016607//nuclear speck;GO:0071004//U2-type prespliceosome	GO:0003723//RNA binding;GO:0070064//proline-rich region binding	GO:0000398//mRNA splicing, via spliceosome;GO:0007010//cytoskeleton organization;GO:0008360//regulation of cell shape;GO:0016477//cell migration;GO:0032465//regulation of cytokinesis;GO:0045292//mRNA cis splicing, via spliceosome
0	BMSK0004069	Pus1	1.34955	1.86859	8953	849	0.068	0.133	0.469472	4.16558e-32	6.69908e-28	up	tR pseudouridine synthase A, mitochondrial [Amyelois transitella]	-	-	-	-	GO:0005634//nucleus;GO:0005739//mitochondrion	GO:0000049//tRNA binding;GO:0002153//steroid receptor RNA activator RNA binding;GO:0009982//pseudouridine synthase activity	GO:0031119//tRNA pseudouridine synthesis;GO:1990481//mRNA pseudouridine synthesis
0	BMSK0009275	Flo2	2.74507	3.79785	8953	849	0.14	0.225	0.468342	4.8904e-24	7.86474e-20	up	flotillin-2 isoform X2	-	-	-	-	GO:0005737//cytoplasm;GO:0005829//cytosol;GO:0005886//plasma membrane;GO:0016600//flotillin complex	GO:0005198//structural molecule activity	GO:0007155//cell adhesion;GO:0035011//melanotic encapsulation of foreign target;GO:0035593//positive regulation of Wnt signaling pathway by establishment of Wnt protein localization to extracellular region;GO:0061357//positive regulation of Wnt protein secretion
0	BMSK0002442	NBAS	1.2763	1.76524	8953	849	0.07	0.13	0.4679	3.38981e-35	5.4515e-31	up	neuroblastoma-amplified sequence	-	-	-	-	GO:0005783//endoplasmic reticulum;GO:0005789//endoplasmic reticulum membrane;GO:0005829//cytosol;GO:0016020//membrane;GO:0070939//Dsl1p complex	GO:0000149//SNARE binding	GO:0000956//nuclear-transcribed mRNA catabolic process;GO:0006890//retrograde vesicle-mediated transport, Golgi to ER;GO:0015031//protein transport;GO:2000623//negative regulation of nuclear-transcribed mRNA catabolic process, nonsense-mediated decay
0	BMSK0009994		1.32912	1.8351	8953	849	0.073	0.126	0.46539	1.74208e-25	2.80161e-21	up	uncharacterized protein LOC101735385 isoform X2	-	-	-	-	-	-	-
0	BMSK0014216		1.97889	2.73181	8953	849	0.1	0.177	0.465167	2.76042e-29	4.43931e-25	up	-	-	-	-	-	-	-	-
0	BMSK0008920	Phf20l1	1.59881	2.2051	8953	849	0.08	0.151	0.46385	7.91772e-31	1.27333e-26	up	uncharacterized protein LOC101742672	-	-	-	-	GO:0005634//nucleus	GO:0046872//metal ion binding	GO:0006355//regulation of transcription, DNA-templated
0	BMSK0010709	Appl	9.50374	13.1067	8953	849	0.423	0.537	0.463734	1.61334e-09	2.59457e-05	up	XP 004928334.1 beta-amyloid-like protein isoform X3	-	-	-	-	GO:0005576//extracellular region;GO:0005886//plasma membrane;GO:0016021//integral component of membrane	GO:0008201//heparin binding;GO:0046914//transition metal ion binding	GO:0007422//peripheral nervous system development;GO:0007611//learning or memory;GO:0007614//short-term memory;GO:0007616//long-term memory;GO:0016319//mushroom body development;GO:0048678//response to axon injury;GO:0048812//neuron projection morphogenesis;GO:0050808//synapse organization;GO:0051602//response to electrical stimulus;GO:1901215//negative regulation of neuron death
0	BMSK0004111	nab	2.38374	3.28222	8953	849	0.129	0.179	0.461447	6.55998e-08	0.00105498	up	NGFI-A-binding protein homolog	-	-	-	-	GO:0005634//nucleus	GO:0003712//transcription cofactor activity	GO:0006355//regulation of transcription, DNA-templated;GO:0007626//locomotory behavior;GO:0008283//cell proliferation;GO:0014019//neuroblast development;GO:0035222//wing disc pattern formation;GO:0045892//negative regulation of transcription, DNA-templated;GO:0048666//neuron development
0	BMSK0003264	ZFAND6	1.25501	1.72664	8953	849	0.07	0.124	0.460271	1.21633e-30	1.9561e-26	up	A20-like zinc finger	-	-	-	-	GO:0005829//cytosol	GO:0003677//DNA binding;GO:0008270//zinc ion binding;GO:0031593//polyubiquitin binding	GO:0006625//protein targeting to peroxisome;GO:0006915//apoptotic process;GO:0043066//negative regulation of apoptotic process;GO:0043122//regulation of I-kappaB kinase/NF-kappaB signaling;GO:0071356//cellular response to tumor necrosis factor
0	BMSK0003505	chp	1.55601	2.13888	8953	849	0.085	0.153	0.459009	5.79478e-37	9.31917e-33	up	chaoptin	-	-	-	-	GO:0005886//plasma membrane;GO:0016028//rhabdomere;GO:0035996//rhabdomere microvillus;GO:0046658//anchored component of plasma membrane	-	GO:0007156//homophilic cell adhesion via plasma membrane adhesion molecules;GO:0007601//visual perception;GO:0032528//microvillus organization;GO:0042052//rhabdomere development;GO:0050896//response to stimulus
0	BMSK0000911	CUL1	1.86153	2.55842	8953	849	0.099	0.179	0.458766	9.71605e-42	1.56254e-37	up	cullin-1 [Papilio machaon]	Genetic Information Processing;Genetic Information Processing;Environmental Information Processing;Environmental Information Processing;Environmental Information Processing	Folding, sorting and degradation;Folding, sorting and degradation;Signal transduction;Signal transduction;Signal transduction	ko04141//Protein processing in endoplasmic reticulum;ko04120//Ubiquitin mediated proteolysis;ko04310//Wnt signaling pathway;ko04350//TGF-beta signaling pathway;ko04341//Hedgehog signaling pathway - fly	K03347;K03347;K03347;K03347;K03347	GO:0005654//nucleoplasm;GO:0005829//cytosol;GO:0019005//SCF ubiquitin ligase complex;GO:0031461//cullin-RING ubiquitin ligase complex;GO:1990452//Parkin-FBXW7-Cul1 ubiquitin ligase complex	GO:0031625//ubiquitin protein ligase binding	GO:0000082//G1/S transition of mitotic cell cycle;GO:0000086//G2/M transition of mitotic cell cycle;GO:0000209//protein polyubiquitination;GO:0002223//stimulatory C-type lectin receptor signaling pathway;GO:0006511//ubiquitin-dependent protein catabolic process;GO:0006513//protein monoubiquitination;GO:0006879//cellular iron ion homeostasis;GO:0007050//cell cycle arrest;GO:0008283//cell prolifera…
0	BMSK0011719	cse1l	1.22802	1.68687	8953	849	0.066	0.126	0.458017	2.31612e-35	3.72479e-31	up	exportin-2 [Papilio xuthus]	-	-	-	-	GO:0005634//nucleus;GO:0005737//cytoplasm	GO:0008536//Ran GTPase binding	GO:0006886//intracellular protein transport;GO:0007589//body fluid secretion
0	BMSK0010817		2.07922	2.85254	8953	849	0.109	0.193	0.456205	1.06897e-35	1.71911e-31	up	XP 012545329.2 centrosomal protein of 164 kDa	-	-	-	-	-	-	-
0	BMSK0011824	sh3bp5l	1.05587	1.44744	8953	849	0.058	0.106	0.455071	2.56118e-30	4.11889e-26	up	XP 004926184.1 SH3 domain-binding protein 5-like	-	-	-	-	GO:0005737//cytoplasm	GO:0004860//protein kinase inhibitor activity;GO:0017112//Rab guanyl-nucleotide exchange factor activity	GO:0035556//intracellular signal transduction;GO:0061099//negative regulation of protein tyrosine kinase activity
0	BMSK0000923	HDGFL3	3.44465	4.71793	8953	849	0.165	0.283	0.453797	1.13956e-36	1.83264e-32	up	hepatoma-derived growth factor-related protein 3 isoform X2	-	-	-	-	GO:0005576//extracellular region;GO:0005634//nucleus;GO:0005654//nucleoplasm;GO:0005829//cytosol	GO:0008017//microtubule binding;GO:0008083//growth factor activity;GO:0015631//tubulin binding	GO:0007026//negative regulation of microtubule depolymerization;GO:0008283//cell proliferation;GO:0031175//neuron projection development;GO:0046785//microtubule polymerization
0	BMSK0006477	oxt	1.82788	2.50018	8953	849	0.096	0.172	0.451859	2.59243e-35	4.16915e-31	up	xylosyltransferase oxt [Amyelois transitella]	Metabolism;Metabolism;Metabolism	Global and overview maps;Glycan biosynthesis and metabolism;Glycan biosynthesis and metabolism	ko01100//Metabolic pathways;ko00534//Glycosaminoglycan biosynthesis - heparan sulfate / heparin;ko00532//Glycosaminoglycan biosynthesis - chondroitin sulfate / dermatan sulfate	K00771;K00771;K00771	GO:0000139//Golgi membrane;GO:0005789//endoplasmic reticulum membrane;GO:0016021//integral component of membrane	GO:0008375//acetylglucosaminyltransferase activity;GO:0030158//protein xylosyltransferase activity;GO:0046872//metal ion binding	GO:0015012//heparan sulfate proteoglycan biosynthetic process;GO:0030201//heparan sulfate proteoglycan metabolic process;GO:0030204//chondroitin sulfate metabolic process;GO:0030206//chondroitin sulfate biosynthetic process;GO:0042732//D-xylose metabolic process;GO:0050650//chondroitin sulfate proteoglycan biosynthetic process
0	BMSK0010068	Abca3	3.40886	4.66249	8953	849	0.176	0.285	0.45181	5.93727e-34	9.54832e-30	up	ATP-binding cassette sub-family A member 3	Environmental Information Processing	Membrane transport	ko02010//ABC transporters	K05643	GO:0005886//plasma membrane;GO:0016021//integral component of membrane;GO:0043231//intracellular membrane-bounded organelle;GO:0097208//alveolar lamellar body;GO:0097233//alveolar lamellar body membrane	GO:0005319//lipid transporter activity;GO:0005524//ATP binding;GO:0042626//ATPase activity, coupled to transmembrane movement of substances	GO:0006869//lipid transport;GO:0051384//response to glucocorticoid
0	BMSK0004544		28.0556	38.3687	8953	849	0.764	0.88	0.451643	1.2634e-16	2.03181e-12	up	putative cuticle protein CPH43	-	-	-	-	-	-	-
0	BMSK0011960	ZFR	2.88451	3.93519	8953	849	0.154	0.256	0.448107	3.6133e-38	5.8109e-34	up	hypothetical protein KGM 08900 [Danaus plexippus]	-	-	-	-	GO:0005634//nucleus;GO:0005694//chromosome;GO:0005737//cytoplasm	GO:0003677//DNA binding;GO:0003723//RNA binding;GO:0008270//zinc ion binding	GO:0007275//multicellular organism development
0	BMSK0005760	NCKAP5	1.43091	1.95076	8953	849	0.075	0.131	0.447098	3.2794e-24	5.27393e-20	up	uncharacterized protein LOC101740438 isoform X3	-	-	-	-	-	-	-
0	BMSK0007811	TDRD3	1.53113	2.08331	8953	849	0.078	0.132	0.444281	2.52824e-20	4.06591e-16	up	tudor domain-containing protein 3-like	-	-	-	-	GO:0005634//nucleus;GO:0005737//cytoplasm	GO:0003682//chromatin binding;GO:0003713//transcription coactivator activity;GO:0003723//RNA binding;GO:0035064//methylated histone binding	GO:0006325//chromatin organization;GO:0006397//mRNA processing
0	BMSK0006080	OSBPL5	2.15365	2.92934	8953	849	0.105	0.196	0.443794	1.29733e-40	2.08636e-36	up	oxysterol-binding protein-related protein 8-like [Amyelois transitella]	-	-	-	-	GO:0005789//endoplasmic reticulum membrane;GO:0005829//cytosol;GO:0016020//membrane;GO:0016021//integral component of membrane;GO:0043231//intracellular membrane-bounded organelle	GO:0001786//phosphatidylserine binding;GO:0005548//phospholipid transporter activity;GO:0008142//oxysterol binding;GO:0008289//lipid binding;GO:0015248//sterol transporter activity;GO:0015485//cholesterol binding;GO:0032934//sterol binding;GO:0070273//phosphatidylinositol-4-phosphate binding	GO:0006893//Golgi to plasma membrane transport;GO:0008203//cholesterol metabolic process;GO:0015914//phospholipid transport;GO:0030301//cholesterol transport;GO:0036150//phosphatidylserine acyl-chain remodeling
0	BMSK0012931	Kmt2e	1.75237	2.38139	8953	849	0.09	0.158	0.4425	6.25141e-29	1.00535e-24	up	uncharacterized protein LOC106130202 isoform X3 [Amyelois transitella]	Metabolism	Amino acid metabolism	ko00310//Lysine degradation	K09189	GO:0000785//chromatin;GO:0005634//nucleus;GO:0005737//cytoplasm;GO:0005815//microtubule organizing center;GO:0016607//nuclear speck;GO:0032991//macromolecular complex;GO:0035327//transcriptionally active chromatin	GO:0003713//transcription coactivator activity;GO:0019899//enzyme binding;GO:0035064//methylated histone binding;GO:0042800//histone methyltransferase activity (H3-K4 specific);GO:0046872//metal ion binding	GO:0002446//neutrophil mediated immunity;GO:0006306//DNA methylation;GO:0007050//cell cycle arrest;GO:0030218//erythrocyte differentiation;GO:0042119//neutrophil activation;GO:0045893//positive regulation of transcription, DNA-templated;GO:0048384//retinoic acid receptor signaling pathway;GO:1900087//positive regulation of G1/S transition of mitotic cell cycle
0	BMSK0008553		1.41875	1.92549	8953	849	0.074	0.121	0.440611	3.71845e-16	5.98e-12	up	zinc finger protein 665 isoform X2	-	-	-	-	-	-	-
0	BMSK0012894		1.21849	1.65108	8953	849	0.062	0.11	0.438314	5.13209e-20	8.25342e-16	up	XP 004924762.1 protein Spindly	-	-	-	-	-	-	-
0	BMSK0015297		1.64476	2.2274	8953	849	0.085	0.145	0.437483	8.76449e-22	1.40951e-17	up	uncharacterized protein LOC101739006 isoform X2	-	-	-	-	-	-	-
0	BMSK0015569	CTNND2	2.0069	2.71286	8953	849	0.108	0.184	0.434844	5.14195e-37	8.26929e-33	up	XP 012546408.1 catenin delta-2 isoform X2	-	-	-	-	GO:0005634//nucleus;GO:0005737//cytoplasm;GO:0005886//plasma membrane;GO:0005911//cell-cell junction;GO:0005913//cell-cell adherens junction;GO:0014069//postsynaptic density;GO:0030425//dendrite;GO:0043204//perikaryon	GO:0008013//beta-catenin binding;GO:0045296//cadherin binding	GO:0007043//cell-cell junction assembly;GO:0007155//cell adhesion;GO:0007165//signal transduction;GO:0016055//Wnt signaling pathway;GO:0050808//synapse organization;GO:0060828//regulation of canonical Wnt signaling pathway;GO:0060997//dendritic spine morphogenesis;GO:0098609//cell-cell adhesion
0	BMSK0001473	ATAD2B	2.11287	2.85555	8953	849	0.108	0.19	0.434566	1.65668e-34	2.66427e-30	up	ATPase family AAA domain-containing protein 2-like isoform X2	-	-	-	-	GO:0005634//nucleus;GO:0005654//nucleoplasm	GO:0003682//chromatin binding;GO:0005524//ATP binding;GO:0016887//ATPase activity;GO:0042393//histone binding;GO:0070577//lysine-acetylated histone binding	GO:0031936//negative regulation of chromatin silencing;GO:0045944//positive regulation of transcription from RNA polymerase II promoter
0	BMSK0014391		1.4515	1.96106	8953	849	0.082	0.137	0.434089	1.0537e-29	1.69457e-25	up	XP 012545000.1 uncharacterized protein LOC101739017	-	-	-	-	-	-	-
0	BMSK0012221	EndoA	2.12751	2.87438	8953	849	0.111	0.187	0.434083	6.84363e-29	1.10059e-24	up	XP 004929694.1 endophilin-A isoform X2	Cellular Processes	Transport and catabolism	ko04144//Endocytosis	K11247	GO:0005737//cytoplasm;GO:0005829//cytosol;GO:0016020//membrane;GO:0061174//type I terminal bouton	GO:0005543//phospholipid binding;GO:0042171//lysophosphatidic acid acyltransferase activity	GO:0000045//autophagosome assembly;GO:0009267//cellular response to starvation;GO:0048488//synaptic vesicle endocytosis;GO:0050803//regulation of synapse structure or activity;GO:0097320//membrane tubulation
0	BMSK0015341	Nsd1	2.30227	3.10831	8953	849	0.107	0.191	0.433073	1.10546e-30	1.7778e-26	up	uncharacterized protein LOC101747197	Metabolism	Amino acid metabolism	ko00310//Lysine degradation	K15588	GO:0000785//chromatin;GO:0005634//nucleus;GO:0035097//histone methyltransferase complex	GO:0000978//RNA polymerase II core promoter proximal region sequence-specific DNA binding;GO:0003682//chromatin binding;GO:0003712//transcription cofactor activity;GO:0003714//transcription corepressor activity;GO:0008270//zinc ion binding;GO:0030331//estrogen receptor binding;GO:0042054//histone methyltransferase activity;GO:0042799//histone methyltransferase activity (H4-K20 specific);GO:004297…	GO:0000122//negative regulation of transcription from RNA polymerase II promoter;GO:0000414//regulation of histone H3-K36 methylation;GO:0001702//gastrulation with mouth forming second;GO:0006355//regulation of transcription, DNA-templated;GO:0016571//histone methylation;GO:0033135//regulation of peptidyl-serine phosphorylation;GO:0045893//positive regulation of transcription, DNA-templated;GO:19…
0	BMSK0001826		1.45445	1.96188	8953	849	0.082	0.133	0.431762	9.09248e-23	1.46225e-18	up	keratin, type I cytoskeletal 9	-	-	-	-	-	-	-
0	BMSK0002819	DIDO1	2.04625	2.75589	8953	849	0.106	0.171	0.429534	1.19132e-19	1.91587e-15	up	death-inducer obliterator 1 isoform X1	-	-	-	-	GO:0005634//nucleus;GO:0005737//cytoplasm;GO:0005819//spindle	GO:0003723//RNA binding;GO:0046872//metal ion binding	GO:0006351//transcription, DNA-templated;GO:0097190//apoptotic signaling pathway
0	BMSK0009342		1.16669	1.57106	8953	849	0.067	0.106	0.429312	2.42575e-20	3.90109e-16	up	ABC transporter F family member 4 isoform X1	-	-	-	-	-	-	-
0	BMSK0007615	Srebf1	1.17721	1.58438	8953	849	0.065	0.107	0.428552	2.26922e-19	3.64936e-15	up	sterol regulatory element-binding protein 2 [Amyelois transitella]	-	-	-	-	GO:0000139//Golgi membrane;GO:0005634//nucleus;GO:0005737//cytoplasm;GO:0005789//endoplasmic reticulum membrane;GO:0012507//ER to Golgi transport vesicle membrane;GO:0016021//integral component of membrane;GO:0032991//macromolecular complex;GO:0043231//intracellular membrane-bounded organelle	GO:0000978//RNA polymerase II core promoter proximal region sequence-specific DNA binding;GO:0001228//transcriptional activator activity, RNA polymerase II transcription regulatory region sequence-specific binding;GO:0003677//DNA binding;GO:0003682//chromatin binding;GO:0003700//transcription factor activity, sequence-specific DNA binding;GO:0004879//RNA polymerase II transcription factor activit…	GO:0000122//negative regulation of transcription from RNA polymerase II promoter;GO:0003062//regulation of heart rate by chemical signal;GO:0007568//aging;GO:0007623//circadian rhythm;GO:0008203//cholesterol metabolic process;GO:0008286//insulin receptor signaling pathway;GO:0008610//lipid biosynthetic process;GO:0009267//cellular response to starvation;GO:0009749//response to glucose;GO:0010867/…
0	BMSK0014113	plc-1	2.47244	3.32378	8953	849	0.13	0.183	0.426891	3.48212e-11	5.59995e-07	up	1-phosphatidylinositol-4,5-bisphosphate phosphodiesterase epsilon-1 [Papilio machaon]	Metabolism;Environmental Information Processing;Metabolism	Global and overview maps;Signal transduction;Carbohydrate metabolism	ko01100//Metabolic pathways;ko04070//Phosphatidylinositol signaling system;ko00562//Inositol phosphate metabolism	K05860;K05860;K05860	GO:0005623//cell	GO:0004435//phosphatidylinositol phospholipase C activity;GO:0005085//guanyl-nucleotide exchange factor activity;GO:0005095//GTPase inhibitor activity;GO:0017016//Ras GTPase binding;GO:0046872//metal ion binding	GO:0002253//activation of immune response;GO:0007265//Ras protein signal transduction;GO:0008340//determination of adult lifespan;GO:0032959//inositol trisphosphate biosynthetic process;GO:0042307//positive regulation of protein import into nucleus;GO:0048015//phosphatidylinositol-mediated signaling;GO:0050830//defense response to Gram-positive bacterium;GO:0051209//release of sequestered calcium…
0	BMSK0004996	PCBP3	1.68977	2.27144	8953	849	0.091	0.151	0.426783	1.93367e-24	3.10973e-20	up	poly(rC)-binding protein 3 isoform X1	-	-	-	-	GO:0005634//nucleus;GO:0005829//cytosol;GO:0070062//extracellular exosome	GO:0001227//transcriptional repressor activity, RNA polymerase II transcription regulatory region sequence-specific binding;GO:0003690//double-stranded DNA binding;GO:0003723//RNA binding;GO:1990829//C-rich single-stranded DNA binding	GO:0016071//mRNA metabolic process
0	BMSK0012845	ARHGAP39	1.53626	2.06443	8953	849	0.08	0.14	0.426316	7.84709e-26	1.26197e-21	up	rho GTPase-activating protein 39	-	-	-	-	GO:0005634//nucleus;GO:0005737//cytoplasm;GO:0005829//cytosol;GO:0005856//cytoskeleton	GO:0005096//GTPase activator activity	GO:0007165//signal transduction;GO:0051056//regulation of small GTPase mediated signal transduction
0	BMSK0000106	LanA	149.374	200.582	8953	849	0.999	0.988	0.425271	9.85833e-15	1.58542e-10	up	laminin subunit alpha	Metabolism;Environmental Information Processing	Global and overview maps;Signaling molecules and interaction	ko01100//Metabolic pathways;ko04512//ECM-receptor interaction	K06240;K06240	GO:0005604//basement membrane;GO:0008021//synaptic vesicle;GO:0030054//cell junction;GO:0030424//axon;GO:0036062//presynaptic periactive zone	GO:0005102//receptor binding	GO:0007411//axon guidance;GO:0007498//mesoderm development;GO:0007507//heart development;GO:0016321//female meiosis chromosome segregation;GO:0030155//regulation of cell adhesion;GO:0030334//regulation of cell migration;GO:0033627//cell adhesion mediated by integrin;GO:0034446//substrate adhesion-dependent cell spreading;GO:0035001//dorsal trunk growth, open tracheal system;GO:0035011//melanotic …
0	BMSK0002443	URI1	1.20387	1.61387	8953	849	0.065	0.111	0.42285	7.32281e-22	1.17765e-17	up	unconventional prefoldin RPB5 interactor [Amyelois transitella]	-	-	-	-	GO:0005634//nucleus;GO:0005737//cytoplasm;GO:0005739//mitochondrion;GO:0030425//dendrite	GO:0000993//RNA polymerase II core binding;GO:0003682//chromatin binding;GO:0003714//transcription corepressor activity;GO:0004864//protein phosphatase inhibitor activity;GO:0019212//phosphatase inhibitor activity	GO:0000122//negative regulation of transcription from RNA polymerase II promoter;GO:0001558//regulation of cell growth;GO:0006357//regulation of transcription from RNA polymerase II promoter;GO:0009615//response to virus;GO:0010923//negative regulation of phosphatase activity;GO:0071363//cellular response to growth factor stimulus;GO:0071383//cellular response to steroid hormone stimulus;GO:20012…
0	BMSK0013366		1.3042	1.74818	8953	849	0.071	0.127	0.422684	5.72928e-34	9.21383e-30	up	XP 004932690.1 arginine/serine-rich protein PNISR isoform X1	-	-	-	-	-	-	-
0	BMSK0006480	Mtor	3.30097	4.42433	8953	849	0.155	0.272	0.422567	2.17009e-39	3.48995e-35	up	megator [Danaus plexippus]	Genetic Information Processing	Translation	ko03013//RNA transport	K09291	GO:0000775//chromosome, centromeric region;GO:0005634//nucleus;GO:0005635//nuclear envelope;GO:0005643//nuclear pore;GO:0005652//nuclear lamina;GO:0005654//nucleoplasm;GO:0005719//nuclear euchromatin;GO:0005730//nucleolus;GO:0005737//cytoplasm;GO:0005819//spindle;GO:0016363//nuclear matrix;GO:0030496//midbody;GO:0031965//nuclear membrane;GO:0034399//nuclear periphery;GO:0042405//nuclear inclusion…	GO:0017056//structural constituent of nuclear pore;GO:0031490//chromatin DNA binding;GO:0043021//ribonucleoprotein complex binding	GO:0000022//mitotic spindle elongation;GO:0006325//chromatin organization;GO:0006338//chromatin remodeling;GO:0006355//regulation of transcription, DNA-templated;GO:0006606//protein import into nucleus;GO:0007094//mitotic spindle assembly checkpoint;GO:0007346//regulation of mitotic cell cycle;GO:0007549//dosage compensation;GO:0009408//response to heat;GO:0010965//regulation of mitotic sister ch…
0	BMSK0010477	PCNX1	1.20724	1.61731	8953	849	0.067	0.107	0.421885	1.49164e-18	2.39885e-14	up	pecanex-like protein 1	-	-	-	-	GO:0016021//integral component of membrane	-	-
0	BMSK0012697	SRRM1	6.16703	8.25555	8953	849	0.279	0.43	0.420788	6.85195e-32	1.10193e-27	up	serine/arginine repetitive matrix protein 1 isoform X4	Genetic Information Processing;Genetic Information Processing	Translation;Translation	ko03013//RNA transport;ko03015//mRNA surveillance pathway	K13171;K13171	GO:0005634//nucleus;GO:0005654//nucleoplasm;GO:0005829//cytosol;GO:0016363//nuclear matrix;GO:0016607//nuclear speck;GO:0071013//catalytic step 2 spliceosome	GO:0003677//DNA binding;GO:0003723//RNA binding	GO:0000375//RNA splicing, via transesterification reactions;GO:0000398//mRNA splicing, via spliceosome;GO:0006405//RNA export from nucleus;GO:0006406//mRNA export from nucleus;GO:0008380//RNA splicing;GO:0031124//mRNA 3'-end processing
0	BMSK0003811	golga5	1.18237	1.57987	8953	849	0.062	0.114	0.418125	2.2402e-29	3.60269e-25	up	golgin subfamily A member 5 [Amyelois transitella]	-	-	-	-	GO:0000139//Golgi membrane;GO:0005794//Golgi apparatus;GO:0016021//integral component of membrane	GO:0042803//protein homodimerization activity	GO:0007030//Golgi organization;GO:0048193//Golgi vesicle transport
0	BMSK0000311		2.87225	3.83003	8953	849	0.155	0.232	0.415175	3.44454e-20	5.53952e-16	up	protein zer-1 homolog [Amyelois transitella]	-	-	-	-	GO:0031462//Cul2-RING ubiquitin ligase complex	-	-
0	BMSK0011152		5.34325	7.09597	8953	849	0.234	0.356	0.409284	5.27916e-24	8.48994e-20	up	ABH88198.1 chemosensory protein 5	-	-	-	-	GO:0005576//extracellular region	-	-
0	BMSK0004881	Dnajc8	1.45699	1.93434	8953	849	0.069	0.125	0.408853	1.35011e-23	2.17125e-19	up	DnaJ-21	-	-	-	-	GO:0005634//nucleus;GO:0005654//nucleoplasm;GO:0005829//cytosol;GO:0045171//intercellular bridge	GO:0030544//Hsp70 protein binding	-
0	BMSK0005938	Paip2b	1.25877	1.66811	8953	849	0.068	0.115	0.406207	9.72738e-24	1.56436e-19	up	altered inheritance of mitochondria protein 21 isoform X2	-	-	-	-	-	GO:0000900//translation repressor activity, nucleic acid binding;GO:0008143//poly(A) binding	GO:0017148//negative regulation of translation;GO:0045947//negative regulation of translational initiation
0	BMSK0011125	ADAMTSL4	1.59389	2.1102	8953	849	0.084	0.122	0.404821	6.5855e-09	0.000105908	up	thrombospondin type-1 domain-containing protein 4-like precursor	-	-	-	-	GO:0005614//interstitial matrix;GO:0005788//endoplasmic reticulum lumen	GO:0002020//protease binding;GO:0008233//peptidase activity	GO:0002064//epithelial cell development;GO:0006915//apoptotic process;GO:0030198//extracellular matrix organization;GO:0043065//positive regulation of apoptotic process
0	BMSK0012205	ATP8B2	2.23471	2.95833	8953	849	0.12	0.192	0.404692	6.21422e-28	9.99371e-24	up	uncharacterized protein LOC106124724 isoform X5 [Papilio xuthus]	-	-	-	-	GO:0005789//endoplasmic reticulum membrane;GO:0005794//Golgi apparatus;GO:0005886//plasma membrane;GO:0016021//integral component of membrane	GO:0000287//magnesium ion binding;GO:0004012//phospholipid-translocating ATPase activity;GO:0005524//ATP binding	GO:0007030//Golgi organization;GO:0034220//ion transmembrane transport;GO:0045332//phospholipid translocation
0	BMSK0014378	rnf126-b	1.87957	2.48731	8953	849	0.096	0.165	0.404184	1.8455e-26	2.96793e-22	up	Ring finger domain	-	-	-	-	GO:0005634//nucleus;GO:0005737//cytoplasm	GO:0046872//metal ion binding;GO:0061630//ubiquitin protein ligase activity	GO:0006511//ubiquitin-dependent protein catabolic process
0	BMSK0014514	atl	1.18238	1.56434	8953	849	0.066	0.111	0.403859	5.04504e-25	8.11343e-21	up	XP 004925718.1 atlastin isoform X2	-	-	-	-	GO:0000139//Golgi membrane;GO:0005737//cytoplasm;GO:0005783//endoplasmic reticulum;GO:0005794//Golgi apparatus;GO:0012505//endomembrane system;GO:0016020//membrane;GO:0016021//integral component of membrane;GO:0031227//intrinsic component of endoplasmic reticulum membrane	GO:0003924//GTPase activity;GO:0005525//GTP binding;GO:0032561//guanyl ribonucleotide binding;GO:0042802//identical protein binding;GO:0042803//protein homodimerization activity	GO:0007019//microtubule depolymerization;GO:0007029//endoplasmic reticulum organization;GO:0007030//Golgi organization;GO:0007517//muscle organ development;GO:0007528//neuromuscular junction development;GO:0008582//regulation of synaptic growth at neuromuscular junction;GO:0016320//endoplasmic reticulum membrane fusion;GO:0031114//regulation of microtubule depolymerization;GO:0048691//positive re…
0	BMSK0012420	ABCB7	1.71778	2.27231	8953	849	0.089	0.158	0.40362	7.11059e-35	1.14352e-30	up	XP 004925914.2 ATP-binding cassette sub-family B member 7, mitochondrial isoform X1	Environmental Information Processing	Membrane transport	ko02010//ABC transporters	K05662	GO:0005743//mitochondrial inner membrane;GO:0016021//integral component of membrane	GO:0005524//ATP binding;GO:0015232//heme transporter activity;GO:0042626//ATPase activity, coupled to transmembrane movement of substances	GO:0006879//cellular iron ion homeostasis;GO:0055085//transmembrane transport
0	BMSK0009636		1.42103	1.87787	8953	849	0.075	0.126	0.402158	2.77634e-22	4.4649e-18	up	HIRA-interacting protein 3	-	-	-	-	-	-	-
0	BMSK0013474	Vps13	1.63283	2.15667	8953	849	0.093	0.141	0.401426	4.28683e-22	6.89407e-18	up	vacuolar protein sorting-associated protein 13A-like	-	-	-	-	GO:0019898//extrinsic component of membrane;GO:0031902//late endosome membrane	-	GO:0006623//protein targeting to vacuole;GO:0019538//protein metabolic process;GO:0045053//protein retention in Golgi apparatus
0	BMSK0015923	M T1	1.12639	1.48727	8953	849	0.055	0.105	0.400957	3.91486e-26	6.29588e-22	up	XP 004923452.1 CDK-activating kinase assembly factor MAT1	Genetic Information Processing;Genetic Information Processing	Replication and repair;Transcription	ko03420//Nucleotide excision repair;ko03022//Basal transcription factors	K10842;K10842	GO:0005654//nucleoplasm;GO:0005675//holo TFIIH complex;GO:0005829//cytosol;GO:0019907//cyclin-dependent protein kinase activating kinase holoenzyme complex	GO:0008270//zinc ion binding;GO:0047485//protein N-terminus binding;GO:0061575//cyclin-dependent protein serine/threonine kinase activator activity	GO:0000079//regulation of cyclin-dependent protein serine/threonine kinase activity;GO:0000082//G1/S transition of mitotic cell cycle;GO:0000086//G2/M transition of mitotic cell cycle;GO:0006281//DNA repair;GO:0006283//transcription-coupled nucleotide-excision repair;GO:0006294//nucleotide-excision repair, preincision complex assembly;GO:0006357//regulation of transcription from RNA polymerase II…
0	BMSK0005935	Itsn1	1.39705	1.84376	8953	849	0.073	0.128	0.400264	1.33793e-25	2.15166e-21	up	intersectin-1 isoform X3	-	-	-	-	GO:0005635//nuclear envelope;GO:0005737//cytoplasm;GO:0005886//plasma membrane;GO:0005905//coated pit;GO:0030027//lamellipodium;GO:0030054//cell junction;GO:0030139//endocytic vesicle;GO:0043025//neuronal cell body;GO:0043195//terminal bouton;GO:0043197//dendritic spine;GO:0044305//calyx of Held;GO:0045202//synapse;GO:0055037//recycling endosome;GO:0097440//apical dendrite;GO:0098833//presynaptic…	GO:0005089//Rho guanyl-nucleotide exchange factor activity;GO:0005509//calcium ion binding;GO:0019209//kinase activator activity;GO:0032947//protein complex scaffold;GO:0070064//proline-rich region binding	GO:0006887//exocytosis;GO:0007264//small GTPase mediated signal transduction;GO:0007420//brain development;GO:0015031//protein transport;GO:0034613//cellular protein localization;GO:0035023//regulation of Rho protein signal transduction;GO:0043524//negative regulation of neuron apoptotic process;GO:0048488//synaptic vesicle endocytosis;GO:0051897//positive regulation of protein kinase B signaling…
0	BMSK0008644	ARX	3.89455	5.13537	8953	849	0.195	0.271	0.399012	7.48011e-13	1.20295e-08	up	retinal homeobox protein Rx3	-	-	-	-	GO:0005634//nucleus	GO:0000977//RNA polymerase II regulatory region sequence-specific DNA binding;GO:0000980//RNA polymerase II distal enhancer sequence-specific DNA binding;GO:0000981//RNA polymerase II transcription factor activity, sequence-specific DNA binding;GO:0001227//transcriptional repressor activity, RNA polymerase II transcription regulatory region sequence-specific binding;GO:0003682//chromatin binding	GO:0007411//axon guidance;GO:0010628//positive regulation of gene expression;GO:0021759//globus pallidus development;GO:0021800//cerebral cortex tangential migration;GO:0021831//embryonic olfactory bulb interneuron precursor migration;GO:0021846//cell proliferation in forebrain;GO:0021853//cerebral cortex GABAergic interneuron migration;GO:0042127//regulation of cell proliferation;GO:0044241//lip…
0	BMSK0002585	wdp	2.04923	2.69412	8953	849	0.11	0.153	0.394731	2.93587e-10	4.72146e-06	up	uncharacterized protein LOC106111905 [Papilio polytes]	-	-	-	-	GO:0005886//plasma membrane;GO:0016021//integral component of membrane	-	GO:0001894//tissue homeostasis;GO:0008039//synaptic target recognition;GO:0045807//positive regulation of endocytosis;GO:0046426//negative regulation of JAK-STAT cascade;GO:0060438//trachea development;GO:2000647//negative regulation of stem cell proliferation
0	BMSK0003386	MAPT	1.58812	2.08705	8953	849	0.088	0.127	0.394148	6.22383e-10	1.00092e-05	up	tau-like protein isoform X1	-	-	-	-	-	-	-
0	BMSK0013784		2.28403	2.99585	8953	849	0.116	0.183	0.391383	1.17227e-22	1.88525e-18	up	thyroid receptor-interacting protein 11-like	-	-	-	-	-	-	-
0	BMSK0011633	KHSRP	3.27447	4.28707	8953	849	0.168	0.264	0.388734	7.92676e-31	1.27478e-26	up	XP 012545114.1 P-element somatic inhibitor isoform X1	-	-	-	-	GO:0005634//nucleus;GO:0005737//cytoplasm	GO:0003730//mRNA 3'-UTR binding;GO:0035925//mRNA 3'-UTR AU-rich region binding	GO:0006355//regulation of transcription, DNA-templated;GO:0008298//intracellular mRNA localization;GO:0010586//miRNA metabolic process;GO:0043488//regulation of mRNA stability;GO:0045019//negative regulation of nitric oxide biosynthetic process;GO:0051028//mRNA transport;GO:0061014//positive regulation of mRNA catabolic process;GO:0061158//3'-UTR-mediated mRNA destabilization;GO:0071345//cellular…
0	BMSK0002852	InR	1.21225	1.58176	8953	849	0.065	0.108	0.383847	2.84124e-20	4.56928e-16	up	insulin-like receptor	Environmental Information Processing;Organismal Systems;Environmental Information Processing	Signal transduction;Aging;Signal transduction	ko04150//mTOR signaling pathway;ko04213//Longevity regulating pathway - multiple species;ko04068//FoxO signaling pathway	K04527;K04527;K04527	GO:0005887//integral component of plasma membrane	GO:0005009//insulin-activated receptor activity;GO:0005524//ATP binding;GO:0043548//phosphatidylinositol 3-kinase binding;GO:0043559//insulin binding;GO:0043560//insulin receptor substrate binding;GO:0046872//metal ion binding	GO:0008286//insulin receptor signaling pathway;GO:0046777//protein autophosphorylation;GO:0051290//protein heterotetramerization;GO:0071469//cellular response to alkaline pH
0	BMSK0008549	ABCF1	1.74665	2.2786	8953	849	0.079	0.14	0.383551	7.70483e-21	1.23909e-16	up	ATP-binding cassette sub-family F member 1 isoform X1	-	-	-	-	GO:0005635//nuclear envelope;GO:0005654//nucleoplasm;GO:0005737//cytoplasm;GO:0042788//polysomal ribosome	GO:0005524//ATP binding;GO:0008494//translation activator activity;GO:0016887//ATPase activity;GO:0043022//ribosome binding	GO:0006413//translational initiation;GO:0045727//positive regulation of translation
0	BMSK0007651	Rab3-GEF	2.86446	3.73536	8953	849	0.148	0.232	0.382983	7.31808e-29	1.17689e-24	up	probable glutamine--tR ligase	-	-	-	-	GO:0008021//synaptic vesicle;GO:0016021//integral component of membrane;GO:0043025//neuronal cell body;GO:0043195//terminal bouton;GO:0098527//neuromuscular junction of somatic muscle	GO:0017112//Rab guanyl-nucleotide exchange factor activity	GO:0000187//activation of MAPK activity;GO:0006915//apoptotic process;GO:0007269//neurotransmitter secretion;GO:0016192//vesicle-mediated transport;GO:0032483//regulation of Rab protein signal transduction;GO:0048789//cytoskeletal matrix organization at active zone;GO:0051726//regulation of cell cycle;GO:1902041//regulation of extrinsic apoptotic signaling pathway via death domain receptors
0	BMSK0008803	ZRANB2	1.78922	2.3321	8953	849	0.09	0.154	0.382302	7.30763e-30	1.17521e-25	up	uncharacterized protein DDB G0284459-like isoform X1	-	-	-	-	GO:0005634//nucleus;GO:0005654//nucleoplasm	GO:0003700//transcription factor activity, sequence-specific DNA binding;GO:0003723//RNA binding;GO:0046872//metal ion binding	GO:0006397//mRNA processing;GO:0008380//RNA splicing
0	BMSK0014876	kay	1.31746	1.71556	8953	849	0.07	0.111	0.380918	1.28166e-16	2.06116e-12	up	transcription factor kayak, isoforms A/B/F isoform X3 [Papilio xuthus]	Environmental Information Processing;Organismal Systems;Cellular Processes	Signal transduction;Immune system;Cell growth and death	ko04013//MAPK signaling pathway - fly;ko04624//Toll and Imd signaling pathway;ko04214//Apoptosis - fly	K09031;K09031;K09031	GO:0005634//nucleus	GO:0003677//DNA binding;GO:0003700//transcription factor activity, sequence-specific DNA binding	GO:0006357//regulation of transcription from RNA polymerase II promoter;GO:0009792//embryo development ending in birth or egg hatching
0	BMSK0008987	TfIIFalpha	1.2517	1.62992	8953	849	0.063	0.115	0.380908	9.94388e-29	1.59917e-24	up	general transcription factor IIF subunit 1 isoform X1	Genetic Information Processing	Transcription	ko03022//Basal transcription factors	K03138	GO:0005634//nucleus;GO:0005674//transcription factor TFIIF complex	GO:0001096//TFIIF-class transcription factor binding;GO:0003677//DNA binding;GO:0016740//transferase activity	GO:0006367//transcription initiation from RNA polymerase II promoter;GO:0006368//transcription elongation from RNA polymerase II promoter;GO:0032968//positive regulation of transcription elongation from RNA polymerase II promoter;GO:0045944//positive regulation of transcription from RNA polymerase II promoter
0	BMSK0007668	Ten-a	3.70551	4.82489	8953	849	0.192	0.273	0.380823	1.34499e-18	2.16301e-14	up	teneurin-a isoform X2	-	-	-	-	GO:0005576//extracellular region;GO:0016021//integral component of membrane;GO:0030054//cell junction;GO:0030424//axon;GO:0031012//extracellular matrix;GO:0031594//neuromuscular junction;GO:0042734//presynaptic membrane;GO:0043025//neuronal cell body;GO:0048786//presynaptic active zone;GO:0048788//cytoskeleton of presynaptic active zone	GO:0003824//catalytic activity;GO:0042803//protein homodimerization activity;GO:0046982//protein heterodimerization activity	GO:0001941//postsynaptic membrane organization;GO:0007155//cell adhesion;GO:0007274//neuromuscular synaptic transmission;GO:0008039//synaptic target recognition;GO:0008045//motor neuron axon guidance;GO:0016200//synaptic target attraction;GO:0034110//regulation of homotypic cell-cell adhesion;GO:0034116//positive regulation of heterotypic cell-cell adhesion;GO:0040017//positive regulation of loco…
0	BMSK0009331	GPHN	2.03952	2.65338	8953	849	0.104	0.173	0.379597	3.92553e-27	6.31304e-23	up	gephyrin	Metabolism;Metabolism	Global and overview maps;Metabolism of cofactors and vitamins	ko01100//Metabolic pathways;ko00790//Folate biosynthesis	K15376;K15376	GO:0005737//cytoplasm;GO:0005829//cytosol;GO:0005856//cytoskeleton;GO:0005886//plasma membrane;GO:0014069//postsynaptic density;GO:0030054//cell junction;GO:0030425//dendrite;GO:0045211//postsynaptic membrane;GO:0099572//postsynaptic specialization	GO:0005524//ATP binding;GO:0008940//nitrate reductase activity;GO:0043546//molybdopterin cofactor binding;GO:0046872//metal ion binding;GO:0061598//molybdopterin adenylyltransferase activity;GO:0061599//molybdopterin molybdotransferase activity	GO:0006777//Mo-molybdopterin cofactor biosynthetic process;GO:0007529//establishment of synaptic specificity at neuromuscular junction;GO:0010038//response to metal ion;GO:0018315//molybdenum incorporation into molybdenum-molybdopterin complex;GO:0032324//molybdopterin cofactor biosynthetic process;GO:0072579//glycine receptor clustering;GO:0097112//gamma-aminobutyric acid receptor clustering
0	BMSK0015712		1.7258	2.2414	8953	849	0.084	0.157	0.377135	4.34227e-34	6.98323e-30	up	XP 021203571.1 eukaryotic translation initiation factor 5B-like	-	-	-	-	-	-	-
0	BMSK0006038	CycG	3.72074	4.82547	8953	849	0.185	0.304	0.375078	3.04051e-44	4.88975e-40	up	cyclin G	Environmental Information Processing	Signal transduction	ko04068//FoxO signaling pathway	K10146	GO:0000307//cyclin-dependent protein kinase holoenzyme complex;GO:0005634//nucleus;GO:0005700//polytene chromosome;GO:0005737//cytoplasm	GO:0003677//DNA binding;GO:0004864//protein phosphatase inhibitor activity;GO:0016538//cyclin-dependent protein serine/threonine kinase regulator activity;GO:0019901//protein kinase binding	GO:0000079//regulation of cyclin-dependent protein serine/threonine kinase activity;GO:0000278//mitotic cell cycle;GO:0000711//meiotic DNA repair synthesis;GO:0006302//double-strand break repair;GO:0006468//protein phosphorylation;GO:0007088//regulation of mitotic nuclear division;GO:0007143//female meiotic division;GO:0007275//multicellular organism development;GO:0008284//positive regulation of…
0	BMSK0004697	SEC14L1	1.39697	1.81171	8953	849	0.073	0.117	0.375052	1.70682e-17	2.74491e-13	up	protein real-time isoform X1	-	-	-	-	GO:0005654//nucleoplasm;GO:0005737//cytoplasm;GO:0005794//Golgi apparatus;GO:0005829//cytosol	GO:0039552//RIG-I binding;GO:0098772//molecular function regulator	GO:0015871//choline transport;GO:0039536//negative regulation of RIG-I signaling pathway;GO:0045087//innate immune response
0	BMSK0000727		1.74364	2.25948	8953	849	0.091	0.152	0.373893	4.99881e-28	8.03909e-24	up	neogenin	-	-	-	-	-	-	-
0	BMSK0007885	CEPT1	1.38681	1.79443	8953	849	0.076	0.131	0.371756	1.11089e-34	1.78654e-30	up	choline/ethanolaminephosphotransferase 1 isoform X5	-	-	-	-	GO:0005789//endoplasmic reticulum membrane;GO:0005794//Golgi apparatus;GO:0016021//integral component of membrane;GO:0031965//nuclear membrane	GO:0004142//diacylglycerol cholinephosphotransferase activity;GO:0004307//ethanolaminephosphotransferase activity;GO:0016780//phosphotransferase activity, for other substituted phosphate groups;GO:0046872//metal ion binding	GO:0006646//phosphatidylethanolamine biosynthetic process
0	BMSK0007870	pgant6	1.48573	1.92217	8953	849	0.078	0.128	0.371562	1.42347e-21	2.28923e-17	up	polypeptide N-acetylgalactosaminyltransferase 10	Metabolism;Metabolism	Global and overview maps;Glycan biosynthesis and metabolism	ko01100//Metabolic pathways;ko00512//Mucin type O-glycan biosynthesis	K00710;K00710	GO:0000139//Golgi membrane;GO:0005783//endoplasmic reticulum;GO:0005794//Golgi apparatus;GO:0005795//Golgi stack;GO:0016021//integral component of membrane	GO:0004653//polypeptide N-acetylgalactosaminyltransferase activity;GO:0030246//carbohydrate binding;GO:0046872//metal ion binding	GO:0006486//protein glycosylation;GO:0009312//oligosaccharide biosynthetic process
0	BMSK0007657		2.22501	2.87782	8953	849	0.118	0.192	0.371164	6.54669e-34	1.05284e-29	up	uncharacterized protein LOC101739643 isoform X2	-	-	-	-	-	-	-
0	BMSK0005226	sw	2.05151	2.65057	8953	849	0.109	0.168	0.36962	5.5115e-21	8.86359e-17	up	cytoplasmic dynein 1 intermediate chain isoform X9	Cellular Processes	Transport and catabolism	ko04145//Phagosome	K10415	GO:0005765//lysosomal membrane;GO:0005868//cytoplasmic dynein complex;GO:0005874//microtubule;GO:0030286//dynein complex;GO:0031965//nuclear membrane;GO:0032991//macromolecular complex;GO:0043005//neuron projection	GO:0003774//motor activity;GO:0034452//dynactin binding;GO:0045503//dynein light chain binding;GO:0045504//dynein heavy chain binding	GO:0000226//microtubule cytoskeleton organization;GO:0001754//eye photoreceptor cell differentiation;GO:0007018//microtubule-based movement;GO:0007051//spindle organization;GO:0007291//sperm individualization;GO:0007349//cellularization;GO:0008088//axo-dendritic transport;GO:0034501//protein localization to kinetochore;GO:0051642//centrosome localization
0	BMSK0010383		1.95413	2.52404	8953	849	0.103	0.172	0.369203	1.78764e-34	2.87488e-30	up	-	-	-	-	-	-	-	-
0	BMSK0009320	PR-Set7	1.43401	1.85204	8953	849	0.076	0.119	0.369055	4.24595e-17	6.82834e-13	up	histone-lysine N-methyltransferase pr-set7 [Amyelois transitella]	Metabolism	Amino acid metabolism	ko00310//Lysine degradation	K11428	GO:0005634//nucleus;GO:0005700//polytene chromosome	GO:0042799//histone methyltransferase activity (H4-K20 specific)	GO:0000077//DNA damage checkpoint;GO:0007049//cell cycle;GO:0016571//histone methylation;GO:0030261//chromosome condensation;GO:0034771//histone H4-K20 monomethylation;GO:0035067//negative regulation of histone acetylation;GO:0051301//cell division
0	BMSK0011577	pds5b-b	2.74582	3.54595	8953	849	0.141	0.23	0.368935	3.98405e-34	6.40715e-30	up	sister chromatid cohesion protein PDS5 homolog B-B isoform X1	-	-	-	-	GO:0005634//nucleus	GO:0003677//DNA binding	GO:0007064//mitotic sister chromatid cohesion;GO:0008285//negative regulation of cell proliferation;GO:0051301//cell division
0	BMSK0014280		1.53863	1.98074	8953	849	0.085	0.12	0.36439	3.19359e-10	5.13593e-06	up	uncharacterized protein LOC101744111	-	-	-	-	-	-	-
0	BMSK0000549	tmem198	1.33519	1.71843	8953	849	0.071	0.13	0.364039	4.84709e-39	7.79508e-35	up	transmembrane protein 198 [Papilio machaon]	-	-	-	-	GO:0005886//plasma membrane;GO:0012506//vesicle membrane;GO:0016021//integral component of membrane;GO:0031410//cytoplasmic vesicle	-	GO:0007275//multicellular organism development;GO:0016055//Wnt signaling pathway
0	BMSK0013011	Mocs1	1.09684	1.40941	8953	849	0.059	0.101	0.361738	8.62249e-24	1.38667e-19	up	BAW33842.1 MOCS1AB	Metabolism;Metabolism	Global and overview maps;Metabolism of cofactors and vitamins	ko01100//Metabolic pathways;ko00790//Folate biosynthesis	K20967;K20967	GO:0019008//molybdopterin synthase complex	GO:0005525//GTP binding;GO:0046872//metal ion binding;GO:0051539//4 iron, 4 sulfur cluster binding	GO:0002121//inter-male aggressive behavior;GO:0006777//Mo-molybdopterin cofactor biosynthetic process
0	BMSK0006432	MAA3	1.72788	2.21821	8953	849	0.085	0.14	0.36039	1.968e-19	3.16494e-15	up	probable helicase senataxin	-	-	-	-	GO:0005634//nucleus	GO:0003723//RNA binding;GO:0004386//helicase activity;GO:0005524//ATP binding	GO:0009553//embryo sac development;GO:0009875//pollen-pistil interaction;GO:0010183//pollen tube guidance
0	BMSK0007703	Caprin1	2.03833	1.5871	8953	849	0.104	0.111	-0.360998	1.7976e-22	2.89091e-18	down	glycosyl-phosphatidyl-inositol-anchored protein	-	-	-	-	GO:0000932//cytoplasmic mRNA processing body;GO:0005829//cytosol;GO:0010494//cytoplasmic stress granule;GO:0030425//dendrite;GO:0098794//postsynapse	GO:0003723//RNA binding	GO:0017148//negative regulation of translation;GO:0050775//positive regulation of dendrite morphogenesis;GO:0061003//positive regulation of dendritic spine morphogenesis
0	BMSK0006059	RpL4	19.6833	15.2535	8953	849	0.665	0.633	-0.367835	1.95963e-20	3.15148e-16	down	ribosomal protein L4 isoform X1	Genetic Information Processing	Translation	ko03010//Ribosome	K02930	GO:0022625//cytosolic large ribosomal subunit;GO:0022626//cytosolic ribosome	GO:0003735//structural constituent of ribosome	GO:0002181//cytoplasmic translation
0	BMSK0001531	SCP2	1.8892	1.46337	8953	849	0.099	0.102	-0.368481	3.56107e-20	5.72691e-16	down	sterol carrier protein x	Metabolism;Cellular Processes	Global and overview maps;Transport and catabolism	ko01100//Metabolic pathways;ko04146//Peroxisome	K08764;K08764	GO:0005739//mitochondrion;GO:0005777//peroxisome	GO:0008289//lipid binding;GO:0033814//propanoyl-CoA C-acyltransferase activity	GO:0006869//lipid transport
0	BMSK0008678	RpL8	21.3124	16.5008	8953	849	0.691	0.642	-0.369158	2.31004e-21	3.715e-17	down	ribosomal protein L8	Genetic Information Processing	Translation	ko03010//Ribosome	K02938	GO:0005840//ribosome	GO:0003735//structural constituent of ribosome;GO:0019843//rRNA binding	GO:0006412//translation
0	BMSK0008443	Rbp1	2.65299	2.05133	8953	849	0.134	0.134	-0.371063	1.65299e-19	2.65834e-15	down	Rbp1	-	-	-	-	GO:0005634//nucleus;GO:0016607//nuclear speck;GO:0035327//transcriptionally active chromatin	GO:0003723//RNA binding;GO:0003729//mRNA binding	GO:0000381//regulation of alternative mRNA splicing, via spliceosome;GO:0001178//regulation of transcriptional start site selection at RNA polymerase II promoter;GO:0008380//RNA splicing;GO:0010468//regulation of gene expression;GO:0031440//regulation of mRNA 3'-end processing;GO:0045292//mRNA cis splicing, via spliceosome
0	BMSK0011339	tef2	14.0823	10.8619	8953	849	0.554	0.532	-0.374598	5.83291e-25	9.38049e-21	down	ABF51485.1 translation elongation factor 2	-	-	-	-	GO:0005737//cytoplasm	GO:0003746//translation elongation factor activity;GO:0003924//GTPase activity;GO:0005525//GTP binding	-
0	BMSK0001399	RpL37A	14.2911	11.0191	8953	849	0.526	0.509	-0.375112	1.56957e-24	2.52418e-20	down	ribosomal protein L37A	Genetic Information Processing	Translation	ko03010//Ribosome	K02921	GO:0022625//cytosolic large ribosomal subunit	GO:0003735//structural constituent of ribosome;GO:0046872//metal ion binding	GO:0002181//cytoplasmic translation
0	BMSK0005808	RpL10	28.2304	21.7489	8953	849	0.773	0.744	-0.376308	1.14878e-25	1.84746e-21	down	ribosomal protein L10	Genetic Information Processing	Translation	ko03010//Ribosome	K02866	GO:0005840//ribosome	GO:0003735//structural constituent of ribosome	GO:0006412//translation
0	BMSK0013462	RpS13	18.3744	14.1546	8953	849	0.614	0.584	-0.376427	2.10215e-22	3.38068e-18	down	ribosomal protein S13	Genetic Information Processing	Translation	ko03010//Ribosome	K02953	GO:0005840//ribosome	GO:0003735//structural constituent of ribosome	GO:0006412//translation
0	BMSK0009454	Ap1b1	1.97623	1.52064	8953	849	0.105	0.104	-0.378066	7.85095e-17	1.26259e-12	down	AP-1 complex subunit beta-1 [Papilio xuthus]	Cellular Processes	Transport and catabolism	ko04142//Lysosome	K12392	GO:0005794//Golgi apparatus;GO:0005802//trans-Golgi network;GO:0005829//cytosol;GO:0030131//clathrin adaptor complex;GO:0030665//clathrin-coated vesicle membrane;GO:0043231//intracellular membrane-bounded organelle	GO:0019901//protein kinase binding;GO:0030276//clathrin binding	GO:0006886//intracellular protein transport;GO:0007368//determination of left/right symmetry;GO:0007507//heart development;GO:0016192//vesicle-mediated transport;GO:0048268//clathrin coat assembly
0	BMSK0008270		3.95541	3.03543	8953	849	0.192	0.185	-0.381926	3.88947e-20	6.25505e-16	down	uncharacterized protein LOC105389192 [Plutella xylostella]	-	-	-	-	-	-	-
0	BMSK0012801	Sec63	2.28056	1.74983	8953	849	0.112	0.118	-0.382171	1.42268e-19	2.28795e-15	down	AFC01233.1 DnaJ-19	Genetic Information Processing;Genetic Information Processing	Folding, sorting and degradation;Folding, sorting and degradation	ko04141//Protein processing in endoplasmic reticulum;ko03060//Protein export	K09540;K09540	GO:0005783//endoplasmic reticulum;GO:0016020//membrane;GO:0016021//integral component of membrane;GO:0031207//Sec62/Sec63 complex	GO:0008565//protein transporter activity	GO:0001889//liver development;GO:0006614//SRP-dependent cotranslational protein targeting to membrane;GO:0006620//posttranslational protein targeting to membrane;GO:0006807//nitrogen compound metabolic process;GO:0010259//multicellular organism aging;GO:0031204//posttranslational protein targeting to membrane, translocation
0	BMSK0012503	SEC61A2	2.05663	1.57418	8953	849	0.111	0.105	-0.385681	4.32917e-16	6.96217e-12	down	ABF85696.1 transport protein Sec61 alpha subunit	Genetic Information Processing;Cellular Processes;Genetic Information Processing	Folding, sorting and degradation;Transport and catabolism;Folding, sorting and degradation	ko04141//Protein processing in endoplasmic reticulum;ko04145//Phagosome;ko03060//Protein export	K10956;K10956;K10956	GO:0005783//endoplasmic reticulum;GO:0005784//Sec61 translocon complex;GO:0005789//endoplasmic reticulum membrane;GO:0016021//integral component of membrane	GO:0005048//signal sequence binding;GO:0008320//protein transmembrane transporter activity;GO:0043022//ribosome binding	GO:0006616//SRP-dependent cotranslational protein targeting to membrane, translocation;GO:0006620//posttranslational protein targeting to membrane
0	BMSK0012680	RpL37	21.7246	16.5943	8953	849	0.679	0.641	-0.388646	3.22291e-22	5.18308e-18	down	ribosomal protein L37	Genetic Information Processing	Translation	ko03010//Ribosome	K02922	GO:0005840//ribosome	GO:0003735//structural constituent of ribosome;GO:0019843//rRNA binding;GO:0046872//metal ion binding	GO:0006412//translation
0	BMSK0014981	Prmt8	2.16395	1.65079	8953	849	0.114	0.117	-0.39051	1.26392e-22	2.03263e-18	down	protein arginine N-methyltransferase 1 [Amyelois transitella]	Environmental Information Processing	Signal transduction	ko04068//FoxO signaling pathway	K11434	GO:0005829//cytosol;GO:0005886//plasma membrane;GO:0098753//anchored component of the cytoplasmic side of the plasma membrane	GO:0008469//histone-arginine N-methyltransferase activity;GO:0008757//S-adenosylmethionine-dependent methyltransferase activity;GO:0035241//protein-arginine omega-N monomethyltransferase activity;GO:0035242//protein-arginine omega-N asymmetric methyltransferase activity;GO:0042802//identical protein binding;GO:0042803//protein homodimerization activity;GO:0046982//protein heterodimerization activ…	GO:0006355//regulation of transcription, DNA-templated;GO:0006479//protein methylation;GO:0016571//histone methylation;GO:0018216//peptidyl-arginine methylation;GO:0019919//peptidyl-arginine methylation, to asymmetrical-dimethyl arginine;GO:0034969//histone arginine methylation;GO:0051260//protein homooligomerization
0	BMSK0000006	ATAT1	2.15864	1.64278	8953	849	0.115	0.112	-0.393983	8.74137e-19	1.40579e-14	down	alpha-tubulin N-acetyltransferase 1 isoform X4	-	-	-	-	GO:0005794//Golgi apparatus;GO:0005829//cytosol;GO:0005874//microtubule;GO:0005905//coated pit;GO:0005925//focal adhesion;GO:0030424//axon;GO:0072686//mitotic spindle;GO:0097427//microtubule bundle	GO:0004468//lysine N-acetyltransferase activity, acting on acetyl phosphate as donor;GO:0019799//tubulin N-acetyltransferase activity;GO:0050662//coenzyme binding	GO:0007283//spermatogenesis;GO:0021542//dentate gyrus development;GO:0045598//regulation of fat cell differentiation;GO:0048666//neuron development;GO:0060271//cilium morphogenesis;GO:0070507//regulation of microtubule cytoskeleton organization;GO:0071929//alpha-tubulin acetylation;GO:1900227//positive regulation of NLRP3 inflammasome complex assembly
0	BMSK0004501	alyref-a	3.49982	2.66213	8953	849	0.171	0.178	-0.394699	4.36096e-28	7.0133e-24	down	ALY	Genetic Information Processing;Genetic Information Processing;Genetic Information Processing	Translation;Transcription;Translation	ko03013//RNA transport;ko03040//Spliceosome;ko03015//mRNA surveillance pathway	K12881;K12881;K12881	GO:0005737//cytoplasm;GO:0016607//nuclear speck	GO:0003723//RNA binding	GO:0006397//mRNA processing;GO:0008380//RNA splicing;GO:0051028//mRNA transport
0	BMSK0003848	MSL3	5.1944	3.95104	8953	849	0.248	0.244	-0.394725	1.30244e-25	2.09459e-21	down	male-specific lethal 3 isoform X2	-	-	-	-	GO:0000123//histone acetyltransferase complex;GO:0005654//nucleoplasm;GO:0035267//NuA4 histone acetyltransferase complex;GO:0072487//MSL complex	GO:0003677//DNA binding;GO:0035064//methylated histone binding	GO:0006342//chromatin silencing;GO:0016573//histone acetylation;GO:0016575//histone deacetylation;GO:0043967//histone H4 acetylation;GO:0043968//histone H2A acetylation;GO:0043984//histone H4-K16 acetylation
0	BMSK0004970	Sam-S	5.38718	4.09716	8953	849	0.268	0.251	-0.394906	1.13776e-24	1.82975e-20	down	S-adenosylmethionine synthetase	Metabolism;Metabolism;Metabolism	Global and overview maps;Global and overview maps;Amino acid metabolism	ko01100//Metabolic pathways;ko01230//Biosynthesis of amino acids;ko00270//Cysteine and methionine metabolism	K00789;K00789;K00789	GO:0005829//cytosol	GO:0004478//methionine adenosyltransferase activity;GO:0005524//ATP binding;GO:0046872//metal ion binding	GO:0006556//S-adenosylmethionine biosynthetic process;GO:0006730//one-carbon metabolic process;GO:0008340//determination of adult lifespan
0	BMSK0002019	RpL3	19.3292	14.6777	8953	849	0.647	0.598	-0.397155	2.42059e-23	3.8928e-19	down	ribosomal protein L3	Genetic Information Processing	Translation	ko03010//Ribosome	K02925	GO:0022625//cytosolic large ribosomal subunit	GO:0003735//structural constituent of ribosome	GO:0000027//ribosomal large subunit assembly;GO:0002181//cytoplasmic translation
0	BMSK0005212		37.1827	28.1438	8953	849	0.873	0.819	-0.401814	6.17437e-30	9.92963e-26	down	heat shock protein 70	Genetic Information Processing;Cellular Processes;Genetic Information Processing;Organismal Systems	Folding, sorting and degradation;Transport and catabolism;Transcription;Aging	ko04141//Protein processing in endoplasmic reticulum;ko04144//Endocytosis;ko03040//Spliceosome;ko04213//Longevity regulating pathway - multiple species	K03283;K03283;K03283;K03283	GO:0005634//nucleus	GO:0005524//ATP binding	-
0	BMSK0006756	PSMA6	2.04629	1.54586	8953	849	0.103	0.105	-0.404596	3.35122e-19	5.38942e-15	down	proteasome subunit alpha type 6-A	Genetic Information Processing	Folding, sorting and degradation	ko03050//Proteasome	K02730	GO:0000932//cytoplasmic mRNA processing body;GO:0005634//nucleus;GO:0005654//nucleoplasm;GO:0005737//cytoplasm;GO:0005839//proteasome core complex;GO:0005844//polysome;GO:0016363//nuclear matrix;GO:0019773//proteasome core complex, alpha-subunit complex	GO:0003723//RNA binding;GO:0004175//endopeptidase activity;GO:0004298//threonine-type endopeptidase activity;GO:0051059//NF-kappaB binding	GO:0010498//proteasomal protein catabolic process;GO:0010499//proteasomal ubiquitin-independent protein catabolic process;GO:0043161//proteasome-mediated ubiquitin-dependent protein catabolic process;GO:0051092//positive regulation of NF-kappaB transcription factor activity
0	BMSK0000447	RSPRY1	5.7374	4.33422	8953	849	0.259	0.264	-0.404626	4.91929e-28	7.9112e-24	down	RING finger and SPRY domain-containing protein 1 isoform X1	-	-	-	-	GO:0005576//extracellular region	GO:0046872//metal ion binding	-
0	BMSK0003117	sqd	8.19102	6.17528	8953	849	0.369	0.359	-0.407538	5.39996e-30	8.68421e-26	down	squid protein homologue isoform X1	Organismal Systems	Development	ko04320//Dorso-ventral axis formation	K03102	GO:0000785//chromatin;GO:0005634//nucleus;GO:0005654//nucleoplasm;GO:0005703//polytene chromosome puff;GO:0005737//cytoplasm;GO:0035062//omega speckle;GO:0071011//precatalytic spliceosome;GO:0071013//catalytic step 2 spliceosome;GO:1990904//ribonucleoprotein complex	GO:0003680//AT DNA binding;GO:0003723//RNA binding;GO:0003729//mRNA binding;GO:0003730//mRNA 3'-UTR binding;GO:0035925//mRNA 3'-UTR AU-rich region binding;GO:0043565//sequence-specific DNA binding;GO:1990837//sequence-specific double-stranded DNA binding	GO:0000184//nuclear-transcribed mRNA catabolic process, nonsense-mediated decay;GO:0000381//regulation of alternative mRNA splicing, via spliceosome;GO:0000398//mRNA splicing, via spliceosome;GO:0006405//RNA export from nucleus;GO:0006406//mRNA export from nucleus;GO:0007293//germarium-derived egg chamber formation;GO:0007297//ovarian follicle cell migration;GO:0007314//oocyte anterior/posterior …
0	BMSK0006809	RpL44	17.2846	13.0273	8953	849	0.561	0.567	-0.407952	1.80851e-29	2.90845e-25	down	ribosomal protein L36A	Genetic Information Processing	Translation	ko03010//Ribosome	K02929	GO:0005840//ribosome	GO:0003735//structural constituent of ribosome	GO:0006412//translation
0	BMSK0008747	serinc	2.19151	1.65128	8953	849	0.118	0.118	-0.408342	6.68289e-26	1.07474e-21	down	membrane protein TMS1 isoform X4	-	-	-	-	GO:0005789//endoplasmic reticulum membrane;GO:0016021//integral component of membrane	-	GO:0008654//phospholipid biosynthetic process
0	BMSK0001539		10.507	7.9058	8953	849	0.432	0.386	-0.410363	1.25618e-18	2.02018e-14	down	uncharacterized protein LOC101739676	-	-	-	-	-	-	-
0	BMSK0008300	RpS3	23.5641	17.686	8953	849	0.707	0.654	-0.413984	6.73319e-20	1.08283e-15	down	ribosomal protein S3	Genetic Information Processing	Translation	ko03010//Ribosome	K02985	GO:0015935//small ribosomal subunit	GO:0003723//RNA binding;GO:0003735//structural constituent of ribosome	GO:0006412//translation
0	BMSK0006276	RpS28	17.7442	13.2779	8953	849	0.555	0.524	-0.418317	4.50481e-19	7.24463e-15	down	RS28 BOMMO RecName: Full=40S ribosomal protein S28	Genetic Information Processing	Translation	ko03010//Ribosome	K02979	GO:0022627//cytosolic small ribosomal subunit;GO:0042788//polysomal ribosome;GO:0098556//cytoplasmic side of rough endoplasmic reticulum membrane	GO:0003735//structural constituent of ribosome	GO:0002181//cytoplasmic translation
0	BMSK0004791	Anpep	16.1724	12.099	8953	849	0.599	0.512	-0.418644	5.39546e-20	8.67697e-16	down	aminopeptidase N-like isoform X1	-	-	-	-	GO:0005615//extracellular space;GO:0005737//cytoplasm;GO:0005793//endoplasmic reticulum-Golgi intermediate compartment;GO:0005886//plasma membrane;GO:0009897//external side of plasma membrane;GO:0016021//integral component of membrane;GO:0031526//brush border membrane;GO:0070062//extracellular exosome	GO:0004177//aminopeptidase activity;GO:0008270//zinc ion binding;GO:0042277//peptide binding;GO:0070006//metalloaminopeptidase activity	GO:0001525//angiogenesis;GO:0006508//proteolysis;GO:0030154//cell differentiation;GO:0035814//negative regulation of renal sodium excretion;GO:0043171//peptide catabolic process
0	BMSK0000101	PDPR	5.87409	4.3904	8953	849	0.289	0.256	-0.420013	2.04465e-16	3.2882e-12	down	pyruvate dehydrogenase phosphatase regulatory subunit, mitochondrial isoform X1 [Papilio machaon]	-	-	-	-	GO:0005737//cytoplasm;GO:0005739//mitochondrion;GO:0005759//mitochondrial matrix	GO:0016491//oxidoreductase activity	-
0	BMSK0012222	ubq-1	5.72576	4.27596	8953	849	0.274	0.261	-0.421219	3.92761e-26	6.31638e-22	down	uncharacterized protein LOC103519968 isoform X3 [Diaphorina citri]	-	-	-	-	GO:0005634//nucleus;GO:0005737//cytoplasm	GO:0031386//protein tag;GO:0031625//ubiquitin protein ligase binding	GO:0016567//protein ubiquitination;GO:0019941//modification-dependent protein catabolic process
0	BMSK0011684	SMAP2	2.45482	1.83101	8953	849	0.12	0.124	-0.422973	3.53984e-22	5.69278e-18	down	stromal membrane-associated protein 1 [Papilio machaon]	Cellular Processes	Transport and catabolism	ko04144//Endocytosis	K12486	GO:0005737//cytoplasm	GO:0005096//GTPase activator activity;GO:0046872//metal ion binding	-
0	BMSK0005069	ATIC	2.10067	1.55993	8953	849	0.11	0.113	-0.429368	8.48073e-27	1.36387e-22	down	bifunctional purine biosynthesis protein PURH [Papilio xuthus]	Metabolism;Metabolism;Metabolism	Global and overview maps;Nucleotide metabolism;Metabolism of cofactors and vitamins	ko01100//Metabolic pathways;ko00230//Purine metabolism;ko00670//One carbon pool by folate	K00602;K00602;K00602	GO:0005829//cytosol	GO:0003937//IMP cyclohydrolase activity;GO:0004643//phosphoribosylaminoimidazolecarboxamide formyltransferase activity;GO:0042803//protein homodimerization activity	GO:0006189//'de novo' IMP biosynthetic process
0	BMSK0013506		1.89249	1.40334	8953	849	0.102	0.088	-0.431415	3.03477e-10	4.88052e-06	down	XP 004930824.1 uncharacterized protein LOC101736947	-	-	-	-	-	-	-
0	BMSK0002434		6.82769	5.0526	8953	849	0.319	0.27	-0.434371	8.41823e-14	1.35382e-09	down	carboxypeptidase N subunit 2-like [Amyelois transitella]	-	-	-	-	-	-	-
0	BMSK0001652	LAMP1	9.45379	6.99209	8953	849	0.395	0.388	-0.43517	7.91346e-28	1.27264e-23	down	sodium/potassium-transporting ATPase subunit beta-2	Cellular Processes;Cellular Processes;Cellular Processes	Transport and catabolism;Transport and catabolism;Transport and catabolism	ko04142//Lysosome;ko04140//Autophagy - animal;ko04145//Phagosome	K06528;K06528;K06528	GO:0005765//lysosomal membrane;GO:0005771//multivesicular body;GO:0005829//cytosol;GO:0005901//caveola;GO:0008021//synaptic vesicle;GO:0009897//external side of plasma membrane;GO:0010008//endosome membrane;GO:0016021//integral component of membrane;GO:0042383//sarcolemma;GO:0042470//melanosome;GO:0044194//cytolytic granule;GO:0044754//autolysosome;GO:0045121//membrane raft;GO:0048471//perinuclea…	GO:0019899//enzyme binding;GO:0019904//protein domain specific binding	GO:0008626//granzyme-mediated apoptotic signaling pathway;GO:0043323//positive regulation of natural killer cell degranulation;GO:0050821//protein stabilization;GO:0072594//establishment of protein localization to organelle;GO:0090160//Golgi to lysosome transport;GO:1902513//regulation of organelle transport along microtubule
0	BMSK0015714		2.21137	1.63494	8953	849	0.118	0.11	-0.435709	5.66116e-15	9.10427e-11	down	-	-	-	-	-	-	-	-
0	BMSK0009998		14.7519	10.8949	8953	849	0.548	0.516	-0.437251	4.15564e-28	6.6831e-24	down	40S ribosomal protein SA isoform X1	Genetic Information Processing	Translation	ko03010//Ribosome	K02998	GO:0022627//cytosolic small ribosomal subunit	GO:0003735//structural constituent of ribosome	GO:0000028//ribosomal small subunit assembly;GO:0006412//translation
0	BMSK0008606	RPS5	14.8551	10.9639	8953	849	0.558	0.518	-0.4382	1.70743e-25	2.74589e-21	down	ribosomal protein S5	Genetic Information Processing	Translation	ko03010//Ribosome	K02989	GO:0022627//cytosolic small ribosomal subunit	GO:0003729//mRNA binding;GO:0003735//structural constituent of ribosome;GO:0019843//rRNA binding	GO:0000028//ribosomal small subunit assembly;GO:0006412//translation;GO:0006450//regulation of translational fidelity
0	BMSK0000018		3.31056	2.44325	8953	849	0.168	0.152	-0.438273	1.2353e-15	1.98661e-11	down	uncharacterized protein LOC105841884	-	-	-	-	-	-	-
0	BMSK0008976		2.04072	1.50201	8953	849	0.112	0.11	-0.442184	2.99985e-28	4.82436e-24	down	WH2 motif	-	-	-	-	-	-	-
0	BMSK0013039	PCM3	14.6344	10.7676	8953	849	0.544	0.524	-0.442659	7.11465e-32	1.14418e-27	down	EF hand	Environmental Information Processing;Organismal Systems	Signal transduction;Sensory system	ko04070//Phosphatidylinositol signaling system;ko04745//Phototransduction - fly	K02183;K02183	-	GO:0005509//calcium ion binding	-
0	BMSK0013304	RpL18A	11.8527	8.70813	8953	849	0.453	0.433	-0.444776	1.1347e-26	1.82482e-22	down	XP 021207863.1 ribosomal protein L18A isoform X1	Genetic Information Processing	Translation	ko03010//Ribosome	K02882	GO:0005840//ribosome	GO:0003735//structural constituent of ribosome	GO:0006412//translation
0	BMSK0014432	snrnp27	2.25193	1.65021	8953	849	0.118	0.114	-0.448513	4.23572e-19	6.81188e-15	down	U4/U6.U5 small nuclear ribonucleoprotein 27 kDa protein	Genetic Information Processing	Transcription	ko03040//Spliceosome	K12846	GO:0005634//nucleus	-	GO:0006397//mRNA processing;GO:0008380//RNA splicing
0	BMSK0007058	GlyP	2.23892	1.64045	8953	849	0.119	0.111	-0.448715	9.02861e-20	1.45198e-15	down	glycogen phosphorylase	Metabolism;Metabolism	Global and overview maps;Carbohydrate metabolism	ko01100//Metabolic pathways;ko00500//Starch and sucrose metabolism	K00688;K00688	GO:0005737//cytoplasm;GO:0032991//macromolecular complex	GO:0008184//glycogen phosphorylase activity;GO:0030170//pyridoxal phosphate binding;GO:0042803//protein homodimerization activity	GO:0005980//glycogen catabolic process;GO:0008340//determination of adult lifespan;GO:0045819//positive regulation of glycogen catabolic process;GO:0045824//negative regulation of innate immune response;GO:0050829//defense response to Gram-negative bacterium
0	BMSK0003007	hsp-16.41	4.86016	3.55765	8953	849	0.227	0.177	-0.450078	2.47415e-09	3.97893e-05	down	small heat shock protein [Spodoptera litura]	Genetic Information Processing	Folding, sorting and degradation	ko04141//Protein processing in endoplasmic reticulum	K09541	-	-	-
0	BMSK0008533	RpL5	18.3108	13.3856	8953	849	0.612	0.558	-0.452018	5.16509e-24	8.3065e-20	down	ribosomal protein L5	Genetic Information Processing	Translation	ko03010//Ribosome	K02932	GO:0005634//nucleus;GO:0005840//ribosome	GO:0003735//structural constituent of ribosome;GO:0008097//5S rRNA binding	GO:0006412//translation
0	BMSK0001097	HmgD	2.36717	1.71618	8953	849	0.118	0.11	-0.463962	1.98476e-13	3.19189e-09	down	high mobility group protein D	-	-	-	-	GO:0000790//nuclear chromatin;GO:0005634//nucleus	GO:0003677//DNA binding;GO:0003680//AT DNA binding;GO:0008134//transcription factor binding;GO:0008301//DNA binding, bending	GO:0006325//chromatin organization;GO:0006338//chromatin remodeling;GO:0006357//regulation of transcription from RNA polymerase II promoter
0	BMSK0006570	Rm62	17.8906	12.9383	8953	849	0.633	0.589	-0.467556	1.73292e-32	2.78688e-28	down	DEAD box polypeptide 5 isoform 1	Genetic Information Processing	Transcription	ko03040//Spliceosome	K12823	GO:0005634//nucleus;GO:0005700//polytene chromosome;GO:0005703//polytene chromosome puff;GO:0005730//nucleolus;GO:0005737//cytoplasm;GO:0005829//cytosol;GO:0071011//precatalytic spliceosome;GO:0071013//catalytic step 2 spliceosome	GO:0003729//mRNA binding;GO:0004386//helicase activity;GO:0005524//ATP binding	GO:0000381//regulation of alternative mRNA splicing, via spliceosome;GO:0000398//mRNA splicing, via spliceosome;GO:0006417//regulation of translation;GO:0016246//RNA interference;GO:0019730//antimicrobial humoral response;GO:0050688//regulation of defense response to virus;GO:0051607//defense response to virus
0	BMSK0010747		14.5118	10.4845	8953	849	0.554	0.498	-0.468966	2.72878e-24	4.38843e-20	down	XP 021204931.1 elongation factor 1 gamma isoform X1	-	-	-	-	-	GO:0003746//translation elongation factor activity	-
0	BMSK0006602		3.20248	2.30001	8953	849	0.142	0.151	-0.47755	1.38897e-23	2.23374e-19	down	serrate R effector molecule homolog [Amyelois transitella]	-	-	-	-	-	-	-
0	BMSK0001764		4.89476	3.51477	8953	849	0.239	0.21	-0.477809	2.56824e-17	4.13024e-13	down	eukaryotic translation initiation factor 3 subunit H	Genetic Information Processing	Translation	ko03013//RNA transport	K03247	GO:0005852//eukaryotic translation initiation factor 3 complex;GO:0016282//eukaryotic 43S preinitiation complex;GO:0033290//eukaryotic 48S preinitiation complex	GO:0003743//translation initiation factor activity	GO:0001732//formation of cytoplasmic translation initiation complex
0	BMSK0002235	ERCC5	2.13889	1.52981	8953	849	0.101	0.094	-0.483507	2.88354e-12	4.63731e-08	down	D repair protein complementing XP-G cells isoform X2	Genetic Information Processing	Replication and repair	ko03420//Nucleotide excision repair	K10846	GO:0000109//nucleotide-excision repair complex;GO:0005634//nucleus;GO:0005654//nucleoplasm	GO:0000405//bubble DNA binding;GO:0000993//RNA polymerase II core binding;GO:0003690//double-stranded DNA binding;GO:0003697//single-stranded DNA binding;GO:0004520//endodeoxyribonuclease activity;GO:0042803//protein homodimerization activity;GO:0044877//macromolecular complex binding;GO:0046872//metal ion binding;GO:0047485//protein N-terminus binding	GO:0006283//transcription-coupled nucleotide-excision repair;GO:0006289//nucleotide-excision repair;GO:0006293//nucleotide-excision repair, preincision complex stabilization;GO:0006294//nucleotide-excision repair, preincision complex assembly;GO:0006295//nucleotide-excision repair, DNA incision, 3'-to lesion;GO:0006296//nucleotide-excision repair, DNA incision, 5'-to lesion;GO:0009411//response t…
0	BMSK0012083		2.1714	1.55093	8953	849	0.109	0.11	-0.485494	3.43331e-20	5.52144e-16	down	XP 004929616.1 uncharacterized protein LOC101743893 isoform X1	-	-	-	-	-	-	-
0	BMSK0006327	RpL18	14.0039	9.99932	8953	849	0.526	0.482	-0.485929	9.21656e-28	1.48221e-23	down	60S ribosomal protein L18	Genetic Information Processing	Translation	ko03010//Ribosome	K02883	GO:0005840//ribosome	GO:0003735//structural constituent of ribosome	GO:0006412//translation
0	BMSK0001657	nrv2	3.25945	2.32338	8953	849	0.162	0.146	-0.488404	1.23848e-16	1.99173e-12	down	Na,K-ATPase beta-subunit	-	-	-	-	GO:0005886//plasma membrane;GO:0005890//sodium:potassium-exchanging ATPase complex;GO:0005918//septate junction;GO:0030424//axon	GO:0001671//ATPase activator activity	GO:0006812//cation transport;GO:0006883//cellular sodium ion homeostasis;GO:0007424//open tracheal system development;GO:0007605//sensory perception of sound;GO:0010248//establishment or maintenance of transmembrane electrochemical gradient;GO:0019991//septate junction assembly;GO:0030007//cellular potassium ion homeostasis;GO:0035151//regulation of tube size, open tracheal system;GO:0035158//reg…
0	BMSK0007472	RpS2	33.0969	23.5773	8953	849	0.828	0.781	-0.489297	8.33354e-39	1.3402e-34	down	ribosomal protein S2 isoform X1	Genetic Information Processing	Translation	ko03010//Ribosome	K02981	GO:0005730//nucleolus;GO:0005737//cytoplasm;GO:0022626//cytosolic ribosome;GO:0022627//cytosolic small ribosomal subunit	GO:0003723//RNA binding;GO:0003735//structural constituent of ribosome	GO:0002181//cytoplasmic translation;GO:0007275//multicellular organism development;GO:0048477//oogenesis
0	BMSK0014618	atxn7l3	2.43819	1.73664	8953	849	0.126	0.117	-0.489516	4.57444e-16	7.35661e-12	down	XP 004923366.1 SAGA-associated factor 11 homolog	-	-	-	-	GO:0000124//SAGA complex;GO:0071819//DUBm complex	GO:0003713//transcription coactivator activity;GO:0008270//zinc ion binding	GO:0016578//histone deubiquitination;GO:0045893//positive regulation of transcription, DNA-templated
0	BMSK0002817	eIF3-S6	3.03273	2.13674	8953	849	0.156	0.139	-0.505204	3.20113e-20	5.14806e-16	down	ABG73409.1 eIF3-S6	Genetic Information Processing	Translation	ko03013//RNA transport	K03250	GO:0016282//eukaryotic 43S preinitiation complex;GO:0033290//eukaryotic 48S preinitiation complex;GO:0071540//eukaryotic translation initiation factor 3 complex, eIF3e	GO:0003743//translation initiation factor activity	GO:0001732//formation of cytoplasmic translation initiation complex
0	BMSK0007871	Ten-m	2.39049	1.68267	8953	849	0.128	0.111	-0.506556	2.41431e-14	3.88269e-10	down	teneurin-m	-	-	-	-	GO:0005737//cytoplasm;GO:0005886//plasma membrane;GO:0005887//integral component of plasma membrane;GO:0030054//cell junction;GO:0031012//extracellular matrix;GO:0031594//neuromuscular junction;GO:0043005//neuron projection;GO:0043025//neuronal cell body;GO:0045211//postsynaptic membrane	GO:0031005//filamin binding;GO:0042802//identical protein binding;GO:0042803//protein homodimerization activity;GO:0046982//protein heterodimerization activity	GO:0001745//compound eye morphogenesis;GO:0001941//postsynaptic membrane organization;GO:0007155//cell adhesion;GO:0007274//neuromuscular synaptic transmission;GO:0008039//synaptic target recognition;GO:0008045//motor neuron axon guidance;GO:0016200//synaptic target attraction;GO:0022416//chaeta development;GO:0031122//cytoplasmic microtubule organization;GO:0034110//regulation of homotypic cell-…
0	BMSK0000153	ABCF2	3.15207	2.20064	8953	849	0.163	0.14	-0.518373	2.0265e-16	3.25902e-12	down	ATP-binding cassette sub-family F member 2 isoform X1	-	-	-	-	-	GO:0005524//ATP binding;GO:0016887//ATPase activity	-
0	BMSK0007861	Clc	2.9645	2.06642	8953	849	0.146	0.135	-0.520658	1.9978e-19	3.21287e-15	down	clathrin light chain isoform X1	-	-	-	-	GO:0005737//cytoplasm;GO:0005886//plasma membrane;GO:0005938//cell cortex;GO:0030125//clathrin vesicle coat;GO:0030130//clathrin coat of trans-Golgi network vesicle;GO:0030132//clathrin coat of coated pit;GO:0030136//clathrin-coated vesicle;GO:0030672//synaptic vesicle membrane;GO:0071439//clathrin complex;GO:0072686//mitotic spindle	GO:0005198//structural molecule activity;GO:0032050//clathrin heavy chain binding	GO:0006886//intracellular protein transport;GO:0048268//clathrin coat assembly;GO:0072583//clathrin-mediated endocytosis
0	BMSK0000374	IGF2BP1	4.53017	3.1552	8953	849	0.226	0.198	-0.521835	1.02877e-22	1.65446e-18	down	insulin-like growth factor 2 mR -binding protein 1 isoform X1	-	-	-	-	GO:0005634//nucleus;GO:0005654//nucleoplasm;GO:0005829//cytosol;GO:0010494//cytoplasmic stress granule;GO:0030027//lamellipodium;GO:0030175//filopodium;GO:0030426//growth cone;GO:0048471//perinuclear region of cytoplasm;GO:0070937//CRD-mediated mRNA stability complex	GO:0003729//mRNA binding;GO:0003730//mRNA 3'-UTR binding;GO:0045182//translation regulator activity;GO:0048027//mRNA 5'-UTR binding	GO:0010610//regulation of mRNA stability involved in response to stress;GO:0010976//positive regulation of neuron projection development;GO:0017148//negative regulation of translation;GO:0022013//pallium cell proliferation in forebrain;GO:0051028//mRNA transport;GO:0070934//CRD-mediated mRNA stabilization;GO:0097150//neuronal stem cell population maintenance
0	BMSK0004124	Sap47	2.42089	1.67898	8953	849	0.125	0.122	-0.527956	2.46632e-30	3.96634e-26	down	synapse-associated protein of 47 kDa	-	-	-	-	GO:0045202//synapse	-	GO:0007268//synaptic transmission;GO:0008306//associative learning;GO:0048172//regulation of short-term neuronal synaptic plasticity
0	BMSK0002709	PABPC1	11.6489	8.05303	8953	849	0.485	0.406	-0.532591	6.73505e-25	1.08313e-20	down	poly A binding protein	Genetic Information Processing;Genetic Information Processing;Genetic Information Processing	Translation;Translation;Folding, sorting and degradation	ko03013//RNA transport;ko03015//mRNA surveillance pathway;ko03018//RNA degradation	K13126;K13126;K13126	GO:0005634//nucleus;GO:0005737//cytoplasm;GO:0005829//cytosol;GO:0010494//cytoplasmic stress granule;GO:0071013//catalytic step 2 spliceosome;GO:1990904//ribonucleoprotein complex	GO:0003723//RNA binding;GO:0003730//mRNA 3'-UTR binding;GO:0008022//protein C-terminus binding;GO:0008143//poly(A) binding;GO:0008266//poly(U) RNA binding	GO:0000184//nuclear-transcribed mRNA catabolic process, nonsense-mediated decay;GO:0006397//mRNA processing;GO:0008380//RNA splicing;GO:0031047//gene silencing by RNA;GO:0045070//positive regulation of viral genome replication;GO:0060213//positive regulation of nuclear-transcribed mRNA poly(A) tail shortening;GO:1900153//positive regulation of nuclear-transcribed mRNA catabolic process, deadenyla…
0	BMSK0004593	PRPF8	3.66549	2.53202	8953	849	0.186	0.165	-0.533717	3.10118e-25	4.98732e-21	down	pre-mR -processing-splicing factor 8	Genetic Information Processing	Transcription	ko03040//Spliceosome	K12856	GO:0005634//nucleus;GO:0005654//nucleoplasm;GO:0005682//U5 snRNP;GO:0016020//membrane;GO:0016607//nuclear speck;GO:0046540//U4/U6 x U5 tri-snRNP complex;GO:0071005//U2-type precatalytic spliceosome;GO:0071007//U2-type catalytic step 2 spliceosome;GO:0071013//catalytic step 2 spliceosome	GO:0000386//second spliceosomal transesterification activity;GO:0003723//RNA binding;GO:0017070//U6 snRNA binding;GO:0030619//U1 snRNA binding;GO:0030620//U2 snRNA binding;GO:0030623//U5 snRNA binding;GO:0070530//K63-linked polyubiquitin binding;GO:0097157//pre-mRNA intronic binding	GO:0000244//spliceosomal tri-snRNP complex assembly;GO:0000375//RNA splicing, via transesterification reactions;GO:0000398//mRNA splicing, via spliceosome;GO:0006397//mRNA processing;GO:0008380//RNA splicing;GO:0071222//cellular response to lipopolysaccharide;GO:0071356//cellular response to tumor necrosis factor
0	BMSK0014343	yqiK	3.46079	2.36996	8953	849	0.164	0.167	-0.546235	9.52238e-31	1.53139e-26	down	glycerophosphodiester phosphodiesterase 1-like isoform X1	-	-	-	-	-	GO:0008889//glycerophosphodiester phosphodiesterase activity	GO:0006629//lipid metabolic process
0	BMSK0005529	RPL23A	15.5628	10.6107	8953	849	0.57	0.497	-0.552582	3.48949e-29	5.61179e-25	down	ribosomal protein L23A	Genetic Information Processing	Translation	ko03010//Ribosome	K02893	GO:0005634//nucleus;GO:0022625//cytosolic large ribosomal subunit	GO:0003735//structural constituent of ribosome;GO:0019843//rRNA binding;GO:1904841//TORC2 complex binding	GO:0000027//ribosomal large subunit assembly;GO:0006412//translation
0	BMSK0002837	hook	4.46779	3.03521	8953	849	0.22	0.204	-0.557764	1.79428e-31	2.88556e-27	down	protein hook [Papilio machaon]	-	-	-	-	GO:0005768//endosome;GO:0005874//microtubule	GO:0008017//microtubule binding	GO:0006897//endocytosis;GO:0030705//cytoskeleton-dependent intracellular transport
0	BMSK0002333	Kpna3	2.80147	1.89942	8953	849	0.141	0.133	-0.560622	6.67693e-25	1.07378e-20	down	karyopherin alpha 3	-	-	-	-	GO:0005634//nucleus;GO:0005737//cytoplasm	GO:0008022//protein C-terminus binding;GO:0008565//protein transporter activity;GO:0061608//nuclear import signal receptor activity	GO:0006606//protein import into nucleus
0	BMSK0014234	GA B	2.29918	1.55877	8953	849	0.121	0.102	-0.560705	3.1953e-16	5.13868e-12	down	XP 012552876.1 neutral alpha-glucosidase AB-like isoform X1	Metabolism;Genetic Information Processing;Metabolism	Global and overview maps;Folding, sorting and degradation;Glycan biosynthesis and metabolism	ko01100//Metabolic pathways;ko04141//Protein processing in endoplasmic reticulum;ko00510//N-Glycan biosynthesis	K05546;K05546;K05546	GO:0005794//Golgi apparatus;GO:0017177//glucosidase II complex;GO:0042470//melanosome;GO:0043231//intracellular membrane-bounded organelle	GO:0030246//carbohydrate binding;GO:0033919//glucan 1,3-alpha-glucosidase activity;GO:0090599//alpha-glucosidase activity	GO:0005975//carbohydrate metabolic process;GO:0006491//N-glycan processing
0	BMSK0006548	DDX5	6.6621	4.50614	8953	849	0.312	0.264	-0.564084	1.01109e-23	1.62603e-19	down	ATP-dependent R helicase dbp2 isoform X1	Genetic Information Processing	Transcription	ko03040//Spliceosome	K12823	GO:0005634//nucleus;GO:0005654//nucleoplasm;GO:0005730//nucleolus;GO:0016020//membrane;GO:0070062//extracellular exosome;GO:0071013//catalytic step 2 spliceosome;GO:1990904//ribonucleoprotein complex	GO:0003723//RNA binding;GO:0003724//RNA helicase activity;GO:0003730//mRNA 3'-UTR binding;GO:0004004//ATP-dependent RNA helicase activity;GO:0005516//calmodulin binding;GO:0005524//ATP binding;GO:0019899//enzyme binding;GO:0035500//MH2 domain binding;GO:0036002//pre-mRNA binding;GO:0043021//ribonucleoprotein complex binding;GO:0046332//SMAD binding;GO:0048306//calcium-dependent protein binding;GO…	GO:0000122//negative regulation of transcription from RNA polymerase II promoter;GO:0000380//alternative mRNA splicing, via spliceosome;GO:0000381//regulation of alternative mRNA splicing, via spliceosome;GO:0000398//mRNA splicing, via spliceosome;GO:0000956//nuclear-transcribed mRNA catabolic process;GO:0001837//epithelial to mesenchymal transition;GO:0006357//regulation of transcription from RN…
0	BMSK0010978		3.50514	2.36799	8953	849	0.171	0.147	-0.565809	2.84097e-17	4.56884e-13	down	Transmembrane protein 214 [Papilio xuthus]	-	-	-	-	-	-	-
0	BMSK0014698	APMAP	2.04851	1.38387	8953	849	0.105	0.1	-0.565866	2.2284e-22	3.58371e-18	down	uncharacterized protein LOC106721620 [Papilio machaon]	-	-	-	-	GO:0005783//endoplasmic reticulum;GO:0009986//cell surface;GO:0016020//membrane;GO:0016021//integral component of membrane	GO:0004064//arylesterase activity;GO:0016844//strictosidine synthase activity	GO:0009058//biosynthetic process
0	BMSK0014968	bai	2.11809	1.42862	8953	849	0.111	0.093	-0.568146	1.21459e-15	1.9533e-11	down	transmembrane trafficking protein precursor	-	-	-	-	GO:0016021//integral component of membrane	-	GO:0009953//dorsal/ventral pattern formation
0	BMSK0013396		3.5176	2.37095	8953	849	0.182	0.152	-0.569129	4.63439e-20	7.45302e-16	down	XP 004932707.1 uncharacterized protein LOC101740613	-	-	-	-	-	-	-
0	BMSK0000946	TDRD12	2.12449	1.42642	8953	849	0.108	0.1	-0.574716	3.13395e-22	5.04002e-18	down	TDR12 BOMMO RecName= Full=Putative ATP-dependent R helicase TDRD12; AltName= Full=R helicase-like protein; AltName= Full=Tudor domain-containing protein 12; Short=BmTdrd12	-	-	-	-	GO:0005694//chromosome;GO:0005829//cytosol;GO:0031965//nuclear membrane;GO:0043186//P granule;GO:1990923//PET complex	GO:0003676//nucleic acid binding;GO:0004386//helicase activity;GO:0005524//ATP binding	GO:0007275//multicellular organism development;GO:0007283//spermatogenesis;GO:0030154//cell differentiation;GO:0031047//gene silencing by RNA;GO:0051321//meiotic cell cycle
0	BMSK0004487	ccz1	2.83191	1.9013	8953	849	0.146	0.131	-0.574793	7.01472e-23	1.12811e-18	down	vacuolar fusion protein CCZ1 homolog	-	-	-	-	GO:0005765//lysosomal membrane;GO:0035658//Mon1-Ccz1 complex;GO:0043231//intracellular membrane-bounded organelle	-	GO:0016192//vesicle-mediated transport
0	BMSK0003023	Pal1	3.77646	2.53498	8953	849	0.179	0.158	-0.57506	2.33107e-19	3.74882e-15	down	peptidyl-alpha-hydroxyglycine alpha-amidating lyase 1	Genetic Information Processing	Folding, sorting and degradation	ko03018//RNA degradation	K12597	GO:0005576//extracellular region;GO:0005886//plasma membrane;GO:0016021//integral component of membrane;GO:0043025//neuronal cell body	GO:0004504//peptidylglycine monooxygenase activity;GO:0004598//peptidylamidoglycolate lyase activity;GO:0046872//metal ion binding	GO:0001519//peptide amidation;GO:0007619//courtship behavior;GO:0044719//regulation of imaginal disc-derived wing size
0	BMSK0008501	Pgk	2.45177	1.6442	8953	849	0.128	0.114	-0.576438	9.50346e-23	1.52835e-18	down	phosphoglycerate kinase [Amyelois transitella]	Metabolism;Metabolism;Metabolism;Metabolism	Global and overview maps;Global and overview maps;Global and overview maps;Carbohydrate metabolism	ko01100//Metabolic pathways;ko01200//Carbon metabolism;ko01230//Biosynthesis of amino acids;ko00010//Glycolysis / Gluconeogenesis	K00927;K00927;K00927;K00927	GO:0005829//cytosol;GO:0030018//Z disc;GO:0031430//M band	GO:0004618//phosphoglycerate kinase activity;GO:0005524//ATP binding;GO:0043531//ADP binding	GO:0006094//gluconeogenesis;GO:0006096//glycolytic process;GO:0007268//synaptic transmission;GO:0007520//myoblast fusion;GO:0007525//somatic muscle development;GO:0016310//phosphorylation;GO:0046716//muscle cell cellular homeostasis;GO:1903862//positive regulation of oxidative phosphorylation
0	BMSK0012200	ubq-1	6.79947	4.54867	8953	849	0.31	0.266	-0.579978	3.0162e-26	4.85066e-22	down	Ubiquitin family	-	-	-	-	GO:0005634//nucleus;GO:0005737//cytoplasm	GO:0031386//protein tag;GO:0031625//ubiquitin protein ligase binding	GO:0016567//protein ubiquitination;GO:0019941//modification-dependent protein catabolic process
0	BMSK0004100	GluClalpha	2.86063	1.91144	8953	849	0.149	0.125	-0.581675	9.26527e-16	1.49004e-11	down	glutamate-gated chloride channel-like isoform X2	-	-	-	-	GO:0005887//integral component of plasma membrane;GO:0016021//integral component of membrane;GO:0030054//cell junction;GO:0034707//chloride channel complex;GO:0043005//neuron projection;GO:0045202//synapse;GO:0045211//postsynaptic membrane	GO:0004888//transmembrane signaling receptor activity;GO:0005254//chloride channel activity;GO:0008068//extracellular-glutamate-gated chloride channel activity	GO:0006821//chloride transport;GO:0007165//signal transduction;GO:0007268//synaptic transmission;GO:0034220//ion transmembrane transport;GO:0042391//regulation of membrane potential;GO:0050877//neurological system process;GO:1902476//chloride transmembrane transport
[truncated: 281 more rows]

## Sheet: 1
Cluster	GeneID	GeneName	B96h-NC	B96h-BmNPV	cells.1	cells.2	pct.1	pct.2	log2FC	p_value	p_val_adjust	significance	Description	KEGG_A_class	KEGG_B_class	Pathway	K_ID	GO Component	GO Function	GO Process
[truncated: 741 more rows]

[truncated: 14 more sheets: 2, 3, 4, 5, 6, 7, 8, 9, 10, 11, 12, 14, 15, 16]
