# Supplementary material for: Chemosensory protein 3 is a brain host factor for the induction of enhanced-locomotory activity in the BmNPV-silkworm infection model
Source: PLoS Pathog. 2025 Dec 1;21(12):e1013701. doi: 10.1371/journal.ppat.1013701 (PMC12688159; doi:10.1371/journal.ppat.1013701)
Supplement: S2 File — (XLSX) [file ppat.1013701.s013.xlsx]

## Sheet: up
Index	Compounds	Class I	Class II	Formula	CAS	BmNPV-1	BmNPV-2	BmNPV-3	NC-1	NC-2	NC-3	VIP	P-value	FDR	Fold_Change	Log2FC	Type
LIPID-N-0021	9-HOTrE	FA	Eicosanoid	C18H30O3	89886-42-0	308212	397529	238248	25450	33350.1	57749	1.44346	0.0228554	0.160728	8.0995	3.01783	up
LIPID-N-0888	PMeOH(18:2_18:2)	GP	PMeOH	C40H71O8P	-	25790.2	22255.2	13093.1	6271.38	1254.28	1254.28	1.28635	0.028799	0.171092	6.96344	2.7998	up
LIPID-N-0023	9,10-EpOME	FA	Eicosanoid	C18H32O3	65167-83-1	75872.3	109757	65567.6	15053.1	20718.6	17567	1.43065	0.0368801	0.172767	4.70947	2.23556	up
LIPID-N-0514	PI(20:3_18:0)	GP	PI	C47H85O13P	-	39460.1	49409.4	48748.1	16593.4	7736.7	12957.6	1.39451	0.00151713	0.128212	3.6907	1.88389	up
LIPID-N-1366	PS(20:3_20:5)	GP	PS	C46H68NO10P	-	24859.1	15063.2	29978.4	9405.71	2954.52	9222.95	1.24554	0.0478389	0.184484	3.23867	1.6954	up
LIPID-N-0521	PI(18:2_18:2)	GP	PI	C45H79O13P	182509-36-0	140525	108097	151615	40886.7	33619.3	56477.4	1.43208	0.00885334	0.153782	3.05563	1.61147	up
LIPID-N-1194	PG(18:1_22:3)	GP	PG	C46H83O10P	-	56329.4	33920.5	34843.6	15748.8	3890.66	21798.1	1.16866	0.0415159	0.1738	3.01885	1.594	up
LIPID-N-0412	PE(20:5_18:1)	GP	PE	C43H74NO8P	-	155504	153364	157866	59710.8	41735.2	63988.8	1.44544	0.00354429	0.142848	2.82126	1.49634	up
LIPID-N-0971	LNAPE(20:5/N-18:2)	GP	LNAPE	C43H72NO8P	-	24015.1	16840.5	28176.6	11162	6940.44	8073.18	1.35798	0.036499	0.172616	2.63727	1.39905	up
LIPID-N-0549	PI(18:1_20:5)	GP	PI	C47H79O13P	-	48696	58778.4	52327.7	23132.6	16304.2	22701.6	1.43201	0.00127164	0.128212	2.57171	1.36273	up
LIPID-N-1012	PC(15:0_18:0)	GP	PC	C41H82NO8P	-	65737.3	55520.8	76024.9	30920.5	13594.9	33644.6	1.29021	0.0101001	0.153782	2.52409	1.33577	up
LIPID-N-0577	PS(18:0_18:2)	GP	PS	C42H78NO10P	132014-81-4	492233	486084	480862	240249	138258	213896	1.39681	0.0103403	0.153782	2.46316	1.30051	up
LIPID-N-0892	PMeOH(18:0_22:4)	GP	PMeOH	C44H79O8P	-	76886.1	81608.1	104897	35184.4	27410.9	44744.5	1.40558	0.0117027	0.153782	2.45381	1.29502	up
LIPID-N-0176	LPI(18:0/0:0)	GP	LPI	C27H53O12P	327620-46-2	1.57554e+06	2.24421e+06	2.29998e+06	880222	771308	1.09046e+06	1.38513	0.0271229	0.170556	2.23185	1.15824	up
LIPID-P-1767	MGDG(16:3_16:3)	GL	MGDG	C41H66O10	-	9689.44	8980.1	9019.77	5258.6	2082.31	5179.32	1.23573	0.0350518	0.171092	2.21156	1.14507	up
LIPID-N-0382	PE(18:2_18:2)	GP	PE	C41H74NO8P	20707-71-5	1.60387e+07	1.21748e+07	1.54934e+07	6.93494e+06	3.00765e+06	1.01291e+07	1.18465	0.0410606	0.1738	2.17754	1.1227	up
LIPID-N-0582	PS(18:0_18:3)	GP	PS	C42H76NO10P	-	731771	664489	840204	397527	255224	402249	1.377	0.00504712	0.153169	2.11987	1.08398	up
LIPID-N-1407	PI(15:0_19:2)	GP	PI	C43H79O13P	-	28394.2	26927.4	35203.2	10111.3	14002.7	18687.5	1.35411	0.011067	0.153782	2.11499	1.08065	up
LIPID-N-0205	PC(15:0_16:0)	GP	PC	C39H78NO8P	-	212568	160933	258519	106479	74582.2	119128	1.33452	0.0414613	0.1738	2.10541	1.0741	up
LIPID-N-0684	LPI(20:0)	GP	LPI	C29H57O12P	-	27758.8	38140.2	42038.8	15402.6	16940.5	21618.9	1.35482	0.0358678	0.172616	2.00025	1.00018	up
LIPID-N-0513	PI(18:3_20:0)	GP	PI	C47H85O13P	-	84764.8	100319	95969.9	56546.9	37827.6	50941.8	1.3782	0.00368376	0.142848	1.93408	0.951647	up
LIPID-N-0495	PI(18:0_18:2)	GP	PI	C45H83O13P	-	880000	667344	952593	496048	232278	583234	1.16354	0.0456829	0.182205	1.90608	0.930607	up
LIPID-N-0996	PC(13:0_18:1)	GP	PC	C39H76NO8P	-	89037.7	87849.4	112861	50154.4	46840.8	55692.7	1.42807	0.0221316	0.160728	1.89765	0.924212	up
LIPID-N-0400	PE(18:0_20:5)	GP	PE	C43H76NO8P	-	261273	234341	316409	152093	91910.8	204643	1.21009	0.0448194	0.180832	1.80994	0.855941	up
LIPID-N-0570	PS(18:0_18:1)	GP	PS	C42H80NO10P	124262-93-7	132442	140667	172520	105136	70961.8	72734.7	1.29686	0.0168025	0.153782	1.79088	0.84067	up
LIPID-N-1419	PI(18:0_18:3)	GP	PI	C45H81O13P	-	6.36425e+06	4.94539e+06	6.33435e+06	3.5496e+06	2.01283e+06	4.41717e+06	1.19553	0.0466368	0.183912	1.76801	0.822123	up
LIPID-N-0270	PC(18:2_18:2)	GP	PC	C44H80NO8P	998-06-1	367260	291741	300259	186322	115963	240488	1.23289	0.0398304	0.1738	1.76733	0.821575	up
LIPID-N-0327	PE(18:0_18:0)	GP	PE	C41H82NO8P	1069-79-0	27341	20652.4	20993.3	16936.5	8141.01	14016.3	1.18058	0.0435681	0.177839	1.76464	0.819375	up
LIPID-N-0387	PE(20:4_18:0)	GP	PE	C43H78NO8P	-	13650.9	12580.4	10346.4	8107.7	4906.7	7746.74	1.27539	0.0199293	0.157659	1.76183	0.817077	up
LIPID-N-1312	PS(18:1_20:2)	GP	PS	C44H84NO10P	-	225548	161767	188925	131177	72408.4	133741	1.1944	0.0434898	0.177839	1.70826	0.772525	up
LIPID-P-0777	TG(12:0_14:0_16:0)	GL	TG	C45H86O6	-	40308.4	46429.4	50520.3	32138.9	27583.8	32813	1.3614	0.0201027	0.157659	1.4833	0.568808	up
LIPID-N-0616	LPA(0:0/18:0)	GP	LPA	C21H43O7P	-	16507.9	16282.3	13642	12069.6	9737.16	10670.9	1.32053	0.0180091	0.153782	1.42967	0.515679	up
LIPID-P-0651	PE(P-15:0_20:4)	GP	PE-P	C40H72NO7P	-	159863	147435	182182	134728	104962	112331	1.26885	0.0283958	0.171092	1.39048	0.475588	up
LIPID-P-0404	LPC(O-20:2)	GP	LPC-O	C28H56NO6P	-	17980.2	17183.2	21054.9	14038.7	13022.8	15678	1.30122	0.0411167	0.1738	1.31537	0.395473	up
LIPID-P-0741	SM(d18:1/19:0)	SP	SM	C42H85N2O6P	-	5.7679e+06	5.75329e+06	6.21761e+06	5.15707e+06	4.4827e+06	5.24e+06	1.2774	0.0366006	0.172616	1.19214	0.253557	up

## Sheet: down
Index	Compounds	Class I	Class II	Formula	CAS	BmNPV-1	BmNPV-2	BmNPV-3	NC-1	NC-2	NC-3	VIP	P-value	FDR	Fold_Change	Log2FC	Type
LIPID-P-0842	TG(16:0_16:0_18:1)	GL	TG	C53H100O6	-	9.81172e+06	1.0987e+06	1.58688e+06	5.09927e+07	8.06411e+07	5.7083e+07	1.34235	0.0159825	0.153782	0.0662225	-3.91654	down
LIPID-P-0847	TG(16:0_18:0_18:1)	GL	TG	C55H104O6	-	3.54175e+06	245345	296673	1.37816e+07	2.31083e+07	1.65471e+07	1.29205	0.0166793	0.153782	0.076422	-3.70987	down
LIPID-P-0915	TG(16:0_18:1_18:1)	GL	TG	C55H102O6	-	9.89729e+06	2.02107e+06	2.05351e+06	3.69112e+07	7.23626e+07	5.12151e+07	1.3518	0.0349727	0.171092	0.0870582	-3.52188	down
LIPID-P-0922	TG(16:0_18:1_19:1)	GL	TG	C56H104O6	-	11407.9	11407.9	11407.9	112520	154288	88814.4	1.47208	0.0304638	0.171092	0.0962357	-3.37728	down
LIPID-P-0852	TG(18:0_18:0_18:1)	GL	TG	C57H108O6	-	1.04951e+06	95839.3	109640	3.19775e+06	5.30327e+06	4.20111e+06	1.28348	0.0113725	0.153782	0.0988013	-3.33933	down
LIPID-P-1050	TG(15:0_19:2_19:2)	GL	TG	C56H100O6	-	2006.17	2006.17	2006.17	22846.5	23569.8	13152.2	1.47114	0.0336249	0.171092	0.101035	-3.30707	down
LIPID-P-1039	TG(16:0_16:1_18:3)	GL	TG	C53H94O6	-	958510	127996	187558	2.63153e+06	5.43588e+06	3.83206e+06	1.30354	0.0380598	0.1738	0.107069	-3.22339	down
LIPID-P-1043	TG(16:1_17:1_18:2)	GL	TG	C54H96O6	-	5583.84	5583.84	5583.84	40682.9	44431.6	65990.9	1.44759	0.0296341	0.171092	0.11086	-3.17319	down
LIPID-P-2299	TG(15:1_15:1_19:2)	GL	TG	C52H92O6	-	170974	5289.75	18728.8	453087	803220	436739	1.20728	0.0365532	0.172616	0.115173	-3.11813	down
LIPID-P-1956	Cer(t18:1/38:2(2OH))	SP	Cer-AP	C56H107NO5	-	70100.4	5198.04	6444.87	151310	299784	226383	1.24073	0.026522	0.169838	0.120658	-3.051	down
LIPID-P-1037	TG(16:1_16:1_18:2)	GL	TG	C53H94O6	-	1.1034e+06	193250	224660	3.10501e+06	5.19586e+06	3.87079e+06	1.31657	0.0148117	0.153782	0.124988	-3.00014	down
LIPID-P-1100	TG(16:0_17:1_20:4)	GL	TG	C56H98O6	-	48922.8	8469.34	1686	137340	188827	143140	1.21199	0.00350213	0.142848	0.125884	-2.98983	down
LIPID-P-1981	Cer(t22:1/34:2(2OH))	SP	Cer-AP	C56H107NO5	-	51183.5	3665.14	2076.65	116756	178452	137676	1.2127	0.0069038	0.153782	0.131503	-2.92683	down
LIPID-P-1955	Cer(t18:1/38:1(2OH))	SP	Cer-AP	C56H109NO5	-	92200.4	4029.33	12361.1	251039	349308	214555	1.2138	0.0114087	0.153782	0.133256	-2.90772	down
LIPID-P-1035	TG(15:0_16:1_18:3)	GL	TG	C52H92O6	-	115137	28238.7	20296.4	319177	506662	375480	1.31995	0.011073	0.153782	0.136243	-2.87574	down
LIPID-P-2303	TG(16:0_15:1_18:2)	GL	TG	C52H94O6	-	201290	47031.9	34485.1	647372	776642	626478	1.32349	0.00125919	0.128212	0.137922	-2.85808	down
LIPID-P-0975	TG(16:0_16:1_18:2)	GL	TG	C53H96O6	-	2.7262e+07	1.66694e+06	2.60215e+06	6.29691e+07	9.45331e+07	6.98131e+07	1.22577	0.00719456	0.153782	0.138711	-2.84985	down
LIPID-P-0982	TG(16:0_18:1_18:2)	GL	TG	C55H100O6	-	3.35796e+06	1.27155e+06	1.26254e+06	1.00748e+07	1.71997e+07	1.24247e+07	1.38031	0.0237121	0.162265	0.148417	-2.75227	down
LIPID-P-0978	TG(15:0_18:1_18:2)	GL	TG	C54H98O6	-	72203	16773	14388.6	165775	286602	220112	1.30515	0.0164594	0.153782	0.153705	-2.70177	down
LIPID-P-0845	TG(16:0_17:0_18:1)	GL	TG	C54H102O6	-	148265	29653.1	29653.1	459871	341490	533929	1.29203	0.00731243	0.153782	0.15545	-2.68547	down
LIPID-P-1048	TG(16:0_18:2_18:2)	GL	TG	C55H98O6	-	2.52305e+07	4.05119e+06	4.90564e+06	5.28622e+07	7.94234e+07	6.99755e+07	1.27131	0.00597938	0.153782	0.169026	-2.56469	down
LIPID-P-0967	TG(14:0_16:1_18:2)	GL	TG	C51H92O6	-	473718	72668.7	95298.1	969490	1.61782e+06	1.20896e+06	1.26772	0.0134878	0.153782	0.16903	-2.56465	down
LIPID-P-0969	TG(16:0_14:1_18:2)	GL	TG	C51H92O6	-	582593	43575.4	77625.5	1.12595e+06	1.74001e+06	1.19112e+06	1.20765	0.0132173	0.153782	0.173473	-2.52722	down
LIPID-P-2326	TG(18:1_17:2_18:2)	GL	TG	C56H98O6	-	97565.6	9680.36	10279	188698	249414	229493	1.21731	0.00981946	0.153782	0.17604	-2.50603	down
LIPID-P-2305	TG(15:1_18:1_18:3)	GL	TG	C54H94O6	-	365385	66648.8	85512.1	629904	1.2426e+06	1.0486e+06	1.26141	0.0287728	0.171092	0.177175	-2.49676	down
LIPID-P-0921	TG(17:0_18:1_18:1)	GL	TG	C56H104O6	-	6170.73	6170.73	30853.7	64823.6	98792.4	75911.1	1.2919	0.0079415	0.153782	0.180335	-2.47125	down
LIPID-P-0919	TG(16:0_18:0_18:2)	GL	TG	C55H102O6	-	1.19627e+06	302378	339215	2.57353e+06	4.36443e+06	3.04231e+06	1.3106	0.0198859	0.157659	0.184149	-2.44105	down
LIPID-P-2327	TG(18:0_16:1_20:1)	GL	TG	C57H106O6	-	1.62104e+06	216043	241475	2.34799e+06	4.78004e+06	4.14955e+06	1.21254	0.0312268	0.171092	0.184309	-2.4398	down
LIPID-P-2276	TG(12:0_18:1_22:6)	GL	TG	C55H92O6	-	30234.9	5270.79	11109.3	53736.2	90478.4	94782.5	1.24932	0.020738	0.160728	0.195044	-2.35813	down
LIPID-P-0926	TG(18:0_18:1_18:1)	GL	TG	C57H106O6	-	3.43053e+06	472307	546143	5.36213e+06	9.32074e+06	7.67935e+06	1.21826	0.0174695	0.153782	0.198951	-2.32952	down
LIPID-P-0979	TG(16:0_17:1_18:2)	GL	TG	C54H98O6	-	593221	83190.8	111682	1.13726e+06	1.433e+06	1.29737e+06	1.23652	0.0117965	0.153782	0.203767	-2.29501	down
LIPID-P-2325	TG(18:0_17:1_18:1)	GL	TG	C56H104O6	-	57995.4	31577	23302.7	151959	231641	169042	1.38546	0.0148216	0.153782	0.204246	-2.29162	down
LIPID-P-1095	TG(16:1_18:2_18:2)	GL	TG	C55H96O6	-	1.6629e+07	2.01888e+06	3.16241e+06	2.62922e+07	4.41641e+07	3.57565e+07	1.21099	0.0159746	0.153782	0.205345	-2.28388	down
LIPID-P-1096	TG(16:0_18:2_18:3)	GL	TG	C55H96O6	-	2.03226e+07	2.4212e+06	3.30251e+06	3.22669e+07	5.12461e+07	4.1135e+07	1.20645	0.0148623	0.153782	0.208959	-2.25871	down
LIPID-P-0853	TG(16:0_20:0_18:1)	GL	TG	C57H108O6	-	194119	24578.1	33507.8	300128	495876	366443	1.2047	0.018985	0.156669	0.216961	-2.20449	down
LIPID-P-1097	TG(16:1_18:1_18:3)	GL	TG	C55H96O6	-	1.92444e+07	2.43076e+06	3.13041e+06	2.91384e+07	4.78508e+07	3.6249e+07	1.20068	0.0189619	0.156669	0.219057	-2.19062	down
LIPID-P-1099	TG(14:0_16:0_22:5)	GL	TG	C55H96O6	-	411964	89759.9	58349.5	716634	1.00755e+06	782571	1.22782	0.0120942	0.153782	0.223426	-2.16213	down
LIPID-P-2304	TG(15:1_18:1_18:2)	GL	TG	C54H96O6	-	360389	28966	35989.2	514393	786091	573520	1.15756	0.0273942	0.170725	0.226971	-2.13942	down
LIPID-N-0178	LPI(18:1/0:0)	GP	LPI	C27H51O12P	-	743583	447209	445071	2.15958e+06	2.72861e+06	1.9331e+06	1.42617	0.009434	0.153782	0.239818	-2.05999	down
LIPID-P-1143	TG(18:1_18:2_18:3)	GL	TG	C57H98O6	-	1.09247e+07	2.25932e+06	2.76812e+06	1.50181e+07	2.72722e+07	2.41474e+07	1.22278	0.0246845	0.164093	0.240106	-2.05825	down
LIPID-P-2309	TG(16:0_16:2_18:3)	GL	TG	C53H92O6	-	468477	59720.3	110822	705606	1.12766e+06	801112	1.18965	0.0214095	0.160728	0.242569	-2.04353	down
LIPID-P-1056	TG(16:0_18:0_20:4)	GL	TG	C57H102O6	-	1.00593e+07	1.50492e+06	1.76556e+06	1.44432e+07	2.16618e+07	1.78129e+07	1.1935	0.0209608	0.160728	0.247223	-2.01612	down
LIPID-P-1094	TG(16:1_17:1_18:3)	GL	TG	C54H94O6	-	357414	42179.2	69376	432793	813450	650071	1.15961	0.0337734	0.171092	0.247305	-2.01563	down
LIPID-N-1480	PA(18:1_16:3)	GP	PA	C37H65O8P	-	43211.4	7334.26	13758.5	118220	71292	67372.8	1.21455	0.0376962	0.1738	0.250324	-1.99813	down
LIPID-P-1036	TG(14:0_18:2_18:2)	GL	TG	C53H94O6	-	355525	43902.6	56486.9	412898	767387	625364	1.15443	0.0360152	0.172616	0.252493	-1.98568	down
LIPID-P-1131	TG(14:0_16:1_20:5)	GL	TG	C53H90O6	-	914202	122754	170328	1.00282e+06	1.95977e+06	1.80192e+06	1.15155	0.0399242	0.1738	0.253391	-1.98056	down
LIPID-P-2310	TG(16:0_16:2_20:5)	GL	TG	C55H92O6	-	25300.3	22605.8	8992.32	68417.8	86364.8	68997	1.34423	0.00218354	0.128212	0.254261	-1.97562	down
LIPID-P-1049	TG(17:1_18:1_18:2)	GL	TG	C56H100O6	-	398789	98002.4	106467	621611	874824	814902	1.2465	0.0119635	0.153782	0.261	-1.93788	down
LIPID-P-1087	TG(14:0_18:2_18:3)	GL	TG	C53H92O6	-	404501	64183.1	69411.9	447768	857459	690621	1.15496	0.0414225	0.1738	0.269608	-1.89107	down
LIPID-P-0909	TG(16:0_16:1_18:1)	GL	TG	C53H98O6	-	1.02059e+06	790775	667297	2.34662e+06	3.82334e+06	2.7565e+06	1.41444	0.0337198	0.171092	0.277676	-1.84853	down
LIPID-P-1137	TG(16:1_18:2_18:3)	GL	TG	C55H94O6	-	2.49409e+06	360677	499847	3.19878e+06	5.07274e+06	3.78485e+06	1.16493	0.0325621	0.171092	0.278244	-1.84558	down
LIPID-P-2332	TG(16:1_16:2_18:2)	GL	TG	C53H92O6	-	197119	21293.8	35168	237798	359708	310451	1.13502	0.0395333	0.1738	0.279287	-1.84018	down
LIPID-P-1138	TG(16:0_18:2_18:4)	GL	TG	C55H94O6	-	3.75818e+06	586230	733962	4.87151e+06	6.80929e+06	6.21955e+06	1.16803	0.0339932	0.171092	0.283703	-1.81755	down
LIPID-P-1115	TG(18:1_18:2_20:2)	GL	TG	C59H104O6	-	59561.5	9286.62	28793.2	80464.8	133482	128704	1.14584	0.0225818	0.160728	0.284959	-1.81118	down
LIPID-P-0989	TG(18:0_18:1_18:2)	GL	TG	C57H104O6	-	1.67701e+06	490549	485183	2.50027e+06	3.65848e+06	2.9254e+06	1.24741	0.0154347	0.153782	0.292018	-1.77587	down
LIPID-N-0201	LPS(22:6/0:0)	GP	LPS	C28H44NO9P	-	11719.5	4757.24	6959.67	31723.8	26560.7	20729.8	1.34561	0.0118708	0.153782	0.29661	-1.75336	down
LIPID-P-1135	TG(16:0_16:1_20:5)	GL	TG	C55H94O6	-	4.94706e+07	7.73619e+06	9.64587e+06	6.04026e+07	8.70999e+07	7.60371e+07	1.15346	0.0409603	0.1738	0.299064	-1.74147	down
LIPID-P-1164	TG(14:0_18:3_20:4)	GL	TG	C55H92O6	-	3.8979e+06	924916	1.04008e+06	4.71647e+06	8.45392e+06	6.19301e+06	1.19069	0.0373242	0.173682	0.302782	-1.72365	down
LIPID-N-0177	LPI(16:1/0:0)	GP	LPI	C25H47O12P	-	5739.02	4418.44	3488.39	11333.4	16873.5	14122.1	1.39839	0.0160223	0.153782	0.322375	-1.63319	down
LIPID-P-1172	TG(18:1_18:2_18:4)	GL	TG	C57H96O6	-	2.21932e+06	454829	619428	2.38568e+06	3.84153e+06	3.67347e+06	1.14489	0.04077	0.1738	0.332662	-1.58787	down
LIPID-P-0914	TG(16:0_17:1_18:1)	GL	TG	C54H100O6	-	111905	128671	48470.1	328784	287555	251386	1.31541	0.00443002	0.144034	0.333107	-1.58594	down
LIPID-P-1141	TG(16:0_18:2_20:4)	GL	TG	C57H98O6	-	1.67657e+07	6.14579e+06	6.67521e+06	2.16006e+07	3.58517e+07	3.00437e+07	1.24462	0.0243943	0.163723	0.338149	-1.56427	down
LIPID-P-1268	MG(18:3)	GL	MG	C21H36O4	-	14934.8	6993.56	10571.3	25742.3	42545.2	26287.2	1.31644	0.0483286	0.185348	0.34364	-1.54103	down
LIPID-P-1044	TG(16:1_18:1_18:2)	GL	TG	C55H98O6	-	5.0847e+06	2.60339e+06	2.70994e+06	8.1915e+06	1.15989e+07	9.94921e+06	1.33869	0.00790392	0.153782	0.349636	-1.51608	down
LIPID-P-2286	TG(14:0_18:0_18:1)	GL	TG	C53H100O6	-	69006.5	60101.2	40210.2	149416	203902	121117	1.37578	0.0405581	0.1738	0.356883	-1.48648	down
LIPID-P-0021	Carnitine C16:0	FA	CAR	C23H45NO4	2364-67-2	1.8045e+06	484760	1.10214e+06	3.79026e+06	2.85044e+06	2.74799e+06	1.20069	0.0173587	0.153782	0.361222	-1.46904	down
LIPID-N-0172	LPG(20:4/0:0)	GP	LPG	C26H45O9P	-	8154.07	4700.37	5192.18	20220.6	12709.3	16965.1	1.34656	0.0232572	0.160728	0.361692	-1.46717	down
LIPID-P-1052	TG(18:1_18:1_18:2)	GL	TG	C57H102O6	-	2.88661e+06	1.02978e+06	1.05791e+06	3.3888e+06	5.32224e+06	4.67815e+06	1.20794	0.028791	0.171092	0.371516	-1.4285	down
LIPID-P-0902	TG(14:0_16:0_18:2)	GL	TG	C51H94O6	-	83779.9	55879.5	11175.9	114739	114511	175388	1.02559	0.0446935	0.180832	0.372766	-1.42366	down
LIPID-P-0839	TG(14:0_16:0_18:1)	GL	TG	C51H96O6	-	406203	203855	322401	755748	962579	770124	1.34881	0.00450698	0.144034	0.374715	-1.41614	down
LIPID-N-0660	LPG(15:0)	GP	LPG	C21H43O9P	-	15444.7	10863.2	8223.36	35848.5	25353.6	29494.9	1.35599	0.00984349	0.153782	0.380733	-1.39315	down
LIPID-P-0049	Carnitine C18:2	FA	CAR	C25H45NO4	36816-10-1	533817	174718	352097	847268	959159	701001	1.19611	0.0232043	0.160728	0.422996	-1.24128	down
LIPID-N-0666	LPG(20:3)	GP	LPG	C26H47O9P	-	66305.3	28365.9	51687.1	105621	110661	123648	1.25526	0.0146857	0.153782	0.430554	-1.21573	down
LIPID-P-0128	Cer(d16:1/20:0)	SP	Cer-NS	C36H71NO3	-	136495	85524.5	73922.5	215480	229825	231889	1.34214	0.0167693	0.153782	0.437012	-1.19425	down
LIPID-N-0169	LPG(16:1/0:0)	GP	LPG	C22H43O9P	-	27104.4	19979.3	20105.4	47232.2	45080.4	60184	1.37416	0.0131726	0.153782	0.440594	-1.18248	down
LIPID-P-0017	Carnitine C14:0	FA	CAR	C21H41NO4	25597-07-3	7024.51	6889.39	6955.34	15757.3	17967.4	13290.8	1.45975	0.0231081	0.160728	0.443879	-1.17176	down
LIPID-P-0129	Cer(d16:1/22:0)	SP	Cer-NS	C38H75NO3	-	166599	103917	104028	279988	281167	281565	1.37055	0.0173861	0.153782	0.444447	-1.16992	down
LIPID-N-0192	LPS(18:1/0:0)	GP	LPS	C24H46NO9P	89319-60-8	1.86779e+06	1.46421e+06	1.00975e+06	3.55416e+06	3.70493e+06	2.36927e+06	1.31104	0.032574	0.171092	0.450933	-1.14902	down
LIPID-P-0438	LPE(P-16:0)	GP	LPE-P	C21H44NO6P	174062-72-7	283277	156792	203720	484758	411060	514083	1.31878	0.00658018	0.153782	0.45662	-1.13093	down
LIPID-P-0368	LPC(16:1/0:0)	GP	LPC	C24H48NO7P	76790-27-7	6.27834e+06	4.54181e+06	4.35281e+06	1.01431e+07	1.17551e+07	1.11334e+07	1.3988	0.00197875	0.128212	0.459347	-1.12234	down
LIPID-P-0981	TG(16:1_18:1_18:1)	GL	TG	C55H100O6	-	374014	150103	216340	396510	661679	549003	1.16312	0.0477847	0.184484	0.460715	-1.11805	down
LIPID-P-0439	LPE(P-17:0)	GP	LPE-P	C22H46NO6P	-	63976.2	36800.7	45522	98453	89352.2	129064	1.28432	0.0220872	0.160728	0.461702	-1.11497	down
LIPID-N-0662	LPG(18:3)	GP	LPG	C24H43O9P	-	1.26008e+07	8.74282e+06	9.2329e+06	2.26788e+07	1.92868e+07	2.24233e+07	1.3854	0.00239552	0.128212	0.474872	-1.07439	down
LIPID-N-0179	LPI(18:2/0:0)	GP	LPI	C27H49O12P	-	6.87431e+06	3.71818e+06	4.67873e+06	9.74736e+06	1.25976e+07	9.77023e+06	1.3057	0.0134535	0.153782	0.475514	-1.07244	down
LIPID-N-0682	LPI(18:3)	GP	LPI	C27H47O12P	-	1.09973e+07	8.06304e+06	6.78545e+06	1.73109e+07	2.07689e+07	1.56948e+07	1.36006	0.00950376	0.153782	0.480632	-1.05699	down
LIPID-P-0196	DG(16:0_18:1)	GL	DG	C37H70O5	29541-66-0	165037	95580.6	98494.9	235891	268215	239816	1.32176	0.0170705	0.153782	0.482728	-1.05072	down
LIPID-P-0440	LPE(P-18:0)	GP	LPE-P	C23H48NO6P	174062-73-8	7.9785e+06	4.23319e+06	5.57663e+06	1.19456e+07	1.02766e+07	1.43652e+07	1.25338	0.0180617	0.153782	0.486186	-1.04042	down
LIPID-P-1104	TG(18:1_18:2_18:2)	GL	TG	C57H100O6	-	4.58909e+06	2.82002e+06	3.23984e+06	5.92073e+06	8.78212e+06	7.18019e+06	1.30428	0.0253904	0.164097	0.48663	-1.0391	down
LIPID-N-0191	LPS(16:1/0:0)	GP	LPS	C22H42NO9P	-	13977	11244.3	8350.25	25971.2	22429.6	20563.9	1.35729	0.00654067	0.153782	0.486793	-1.03862	down
LIPID-N-0084	FFA(18:1)	FA	FFA	C18H34O2	112-80-1	3.79044e+07	1.75403e+07	2.22507e+07	5.90596e+07	4.99177e+07	4.85401e+07	1.2431	0.0306651	0.171092	0.49325	-1.01961	down
LIPID-N-0083	FFA(17:1)	FA	FFA	C17H32O2	-	460483	254888	394259	736092	608827	841627	1.24504	0.0169767	0.153782	0.50748	-0.978576	down
LIPID-P-0415	LPE(16:1/0:0)	GP	LPE	C21H42NO7P	-	525022	480381	424186	994515	902055	919579	1.447	0.000343794	0.119984	0.50764	-0.978123	down
LIPID-N-0171	LPG(18:2/0:0)	GP	LPG	C24H45O9P	-	9.11127e+06	4.77225e+06	6.29177e+06	1.39895e+07	1.15896e+07	1.4124e+07	1.26274	0.0176151	0.153782	0.508153	-0.976664	down
LIPID-N-0073	FFA(16:0)	FA	FFA	C16H32O2	57-10-3	4.03703e+06	2.04669e+06	2.99472e+06	6.1243e+06	5.88817e+06	5.69772e+06	1.27373	0.032859	0.171092	0.512611	-0.964064	down
LIPID-N-0181	LPI(20:4/0:0)	GP	LPI	C29H49O12P	-	31441.7	27105	30375	60751.5	63320.8	47919.5	1.43386	0.0220168	0.160728	0.517011	-0.951733	down
LIPID-P-0039	Carnitine C16:1	FA	CAR	C23H43NO4	-	11488.5	7817.18	7071.42	16923.6	19470.9	13021.9	1.2889	0.0338988	0.171092	0.533773	-0.905702	down
LIPID-P-0367	LPC(15:1/0:0)	GP	LPC	C23H46NO7P	-	561541	424181	302225	688081	992788	728945	1.23715	0.0397005	0.1738	0.534459	-0.903848	down
LIPID-P-0382	LPC(22:2/0:0)	GP	LPC	C30H58NO7P	-	9002.28	5474.56	6012.1	10930.6	10830.4	14954.4	1.20718	0.0384804	0.1738	0.558048	-0.84154	down
LIPID-P-0416	LPE(17:1/0:0)	GP	LPE	C22H44NO7P	-	166931	144181	117051	272563	259174	234952	1.38957	0.00423611	0.144034	0.558456	-0.840484	down
LIPID-N-0074	FFA(17:0)	FA	FFA	C17H34O2	506-12-7	1.52937e+06	815069	1.09843e+06	2.3857e+06	1.79626e+06	1.94668e+06	1.21639	0.0315791	0.171092	0.561768	-0.831954	down
LIPID-P-1932	LPC(16:4)	GP	LPC	C24H42NO7P	-	43549.1	29139.2	23762.2	65928.1	54879.1	50123.9	1.24287	0.0324604	0.171092	0.564265	-0.825555	down
LIPID-P-0646	PE(P-15:0_20:3)	GP	PE-P	C40H74NO7P	-	44587.5	41175.2	51115.4	82321.9	92638.9	67120	1.39403	0.0289674	0.171092	0.565423	-0.822597	down
LIPID-P-2174	HexCer(t24:1/14:1(2OH))	SP	HexCer-AP	C44H83NO10	-	3373.84	5257.43	6363.05	10469.4	7912.62	7526.21	1.20769	0.0459429	0.182205	0.578747	-0.788996	down
LIPID-P-0395	LPC(O-18:0)	GP	LPC-O	C26H56NO6P	74430-89-0	427373	329375	360353	692332	582695	644038	1.38804	0.00348327	0.142848	0.582107	-0.780645	down
LIPID-P-0385	LPC(18:4/0:0)	GP	LPC	C26H46NO7P	-	1.2129e+06	703886	794515	1.70497e+06	1.5798e+06	1.37108e+06	1.25251	0.032927	0.171092	0.582341	-0.780063	down
LIPID-P-0419	LPE(0:0/20:1)	GP	LPE	C25H50NO7P	-	45110.9	44169.3	44241.8	82558.3	70928.5	72293	1.45711	0.0134841	0.153782	0.591381	-0.757839	down
LIPID-P-0417	LPE(0:0/18:1)	GP	LPE	C23H46NO7P	-	5.45074e+07	3.67931e+07	3.30207e+07	7.3584e+07	7.41096e+07	6.02763e+07	1.262	0.0310458	0.171092	0.597785	-0.742301	down
LIPID-P-0351	LPC(0:0/15:0)	GP	LPC	C23H48NO7P	-	1.49435e+06	999207	895937	1.92802e+06	1.97659e+06	1.76534e+06	1.2688	0.0423316	0.175258	0.5978	-0.742266	down
LIPID-P-0432	LPE(20:4/0:0)	GP	LPE	C25H44NO7P	-	48712.2	48185	47788.8	79322	90831.4	71801.3	1.44515	0.0276754	0.170951	0.597988	-0.741812	down
LIPID-N-0183	LPI(20:5/0:0)	GP	LPI	C29H47O12P	-	81381.6	61486.5	65824.4	124963	112368	110520	1.38691	0.00453977	0.144034	0.599948	-0.737091	down
LIPID-P-0407	LPE(0:0/16:0)	GP	LPE	C21H44NO7P	-	3.83221e+06	2.67812e+06	2.12516e+06	4.726e+06	5.1718e+06	4.48679e+06	1.23445	0.0474725	0.184484	0.600329	-0.736174	down
LIPID-P-0361	LPC(0:0/20:0)	GP	LPC	C28H58NO7P	-	2.64653e+06	2.19312e+06	1.75671e+06	3.5624e+06	3.76031e+06	3.60129e+06	1.33616	0.0251765	0.164097	0.603842	-0.727758	down
LIPID-P-0352	LPC(15:0/0:0)	GP	LPC	C23H48NO7P	-	226002	160956	167291	289353	265616	359962	1.24744	0.0305937	0.171092	0.605782	-0.723129	down
LIPID-P-0441	LPE(P-20:0)	GP	LPE-P	C25H52NO6P	-	1.04545e+06	647827	779353	1.28952e+06	1.16147e+06	1.58956e+06	1.18284	0.0391514	0.1738	0.611956	-0.708501	down
LIPID-N-0774	PE(O-18:2_18:1)	GP	PE-O	C41H78NO7P	-	20277	21278.4	25702.1	41714.7	30165.5	37812.4	1.31472	0.0350046	0.171092	0.613146	-0.705697	down
LIPID-P-0370	LPC(0:0/18:1)	GP	LPC	C26H52NO7P	-	1.00691e+07	7.53701e+06	6.86408e+06	1.36588e+07	1.36466e+07	1.18475e+07	1.31807	0.0190786	0.156669	0.62499	-0.678096	down
LIPID-P-0371	LPC(18:1/0:0)	GP	LPC	C26H52NO7P	-	9.87296e+06	7.3997e+06	6.66732e+06	1.32184e+07	1.32461e+07	1.14785e+07	1.30853	0.0216988	0.160728	0.630947	-0.664409	down
LIPID-P-0631	PE(P-18:0_18:0)	GP	PE-P	C41H82NO7P	-	846243	744801	792636	1.33296e+06	1.22516e+06	1.1903e+06	1.44487	0.00162316	0.128212	0.635916	-0.653093	down
LIPID-P-0369	LPC(17:1/0:0)	GP	LPC	C25H50NO7P	-	386965	317465	272351	519829	495286	520291	1.33792	0.0250048	0.164097	0.636171	-0.652514	down
LIPID-P-0386	LPC(20:4/0:0)	GP	LPC	C28H50NO7P	60701-99-7	46422.2	42841.2	45419.7	68739.9	75200	66093.9	1.45371	0.00547775	0.153782	0.641245	-0.641052	down
LIPID-P-0636	PE(P-16:0_18:1)	GP	PE-P	C39H76NO7P	65289-02-3	44388.8	28753.6	33656.7	58053	56943.8	49901.8	1.26403	0.0327796	0.171092	0.647665	-0.62668	down
LIPID-N-0750	PE(O-16:1_18:1)	GP	PE-O	C39H76NO7P	-	120197	108300	141900	227378	173671	170765	1.30013	0.0474379	0.184484	0.64776	-0.62647	down
LIPID-P-0390	LPC(0:0/22:5)	GP	LPC	C30H52NO7P	-	158447	155764	124337	213617	223784	229059	1.37227	0.0108944	0.153782	0.658027	-0.603781	down
LIPID-P-0350	LPC(14:0/0:0)	GP	LPC	C22H46NO7P	20559-16-4	1.8866e+06	1.51579e+06	1.50124e+06	2.24383e+06	2.51419e+06	2.46144e+06	1.34376	0.0101487	0.153782	0.679224	-0.55804	down
LIPID-N-0741	PE(O-20:0_18:1)	GP	PE-O	C43H86NO7P	-	49748.3	43512.5	47412.5	75002.3	64208	65823.7	1.40273	0.0104231	0.153782	0.686097	-0.543515	down
LIPID-P-0647	PE(P-18:1_18:2)	GP	PE-P	C41H76NO7P	-	1.20987e+07	1.05305e+07	1.11852e+07	1.70261e+07	1.5905e+07	1.54917e+07	1.4265	0.00165643	0.128212	0.698317	-0.518045	down
LIPID-P-0391	LPC(22:5/0:0)	GP	LPC	C30H52NO7P	-	171278	169361	142320	229193	227084	229482	1.39681	0.0180661	0.153782	0.704268	-0.505803	down
LIPID-N-0075	FFA(18:0)	FA	FFA	C18H36O2	57-11-4	5.6777e+07	4.16805e+07	4.17976e+07	7.11557e+07	6.31597e+07	6.43525e+07	1.25244	0.0415825	0.1738	0.705977	-0.502306	down
LIPID-P-2008	Cer(d16:0/19:0)	SP	Cer-NDS	C35H71NO3	-	99322.4	111437	101954	153912	148319	138191	1.44613	0.002327	0.128212	0.710031	-0.494047	down
LIPID-P-0435	LPE(0:0/22:5)	GP	LPE	C27H46NO7P	-	6962.15	5759.6	5003.01	7351.46	9243.74	7994.83	1.20332	0.0453173	0.18179	0.720811	-0.472307	down
LIPID-N-1227	PS(12:0_15:0)	GP	PS	C33H64NO10P	-	9912.51	9590.93	9231.49	12917.2	11870.6	14421.7	1.34196	0.0348913	0.171092	0.732857	-0.448396	down
LIPID-N-0702	FFA(30:0)	FA	FFA	C30H60O2	506-50-3	707967	588763	551567	830097	807632	860934	1.29908	0.0339712	0.171092	0.739714	-0.43496	down
LIPID-P-0632	PE(P-18:0_20:0)	GP	PE-P	C43H86NO7P	-	162222	152808	162869	227767	212987	190085	1.39288	0.0345106	0.171092	0.75756	-0.400569	down
LIPID-P-0739	SM(d18:1/17:0)	SP	SM	C40H81N2O6P	-	3.63216e+07	3.31123e+07	3.37674e+07	4.53264e+07	4.5881e+07	4.30746e+07	1.43519	0.0014499	0.128212	0.768542	-0.379804	down
LIPID-P-0182	DG(21:0_16:0)	GL	DG	C40H78O5	-	91499.7	104986	105098	136751	123955	129848	1.37162	0.00781924	0.153782	0.772192	-0.372968	down
LIPID-P-0537	PC(O-16:0_16:1)	GP	PC-O	C40H80NO7P	-	1.0409e+07	9.55581e+06	9.6812e+06	1.28726e+07	1.32605e+07	1.21901e+07	1.43055	0.00235585	0.128212	0.773579	-0.370379	down
LIPID-P-0175	DG(14:0_20:0)	GL	DG	C37H72O5	-	65011.3	56871.5	58328.1	76212.3	82878.6	73293.7	1.3649	0.0104346	0.153782	0.775485	-0.366829	down
LIPID-P-1322	PE(P-20:0_18:1)	GP	PE-P	C43H84NO7P	-	584076	468444	542500	755017	629775	659548	1.21547	0.0424334	0.175258	0.780213	-0.358061	down
LIPID-P-0052	Cholesterol	ST	Cho	C27H46O	57-88-5	996651	1.03647e+06	1.09141e+06	1.33844e+06	1.44092e+06	1.21206e+06	1.37278	0.0340436	0.171092	0.782812	-0.353262	down
LIPID-P-0274	MG(16:0)	GL	MG	C19H38O4	32899-41-5	243946	243976	239307	298609	303046	298465	1.47322	1.18456e-05	0.0082682	0.807925	-0.307707	down
LIPID-P-2012	Cer(d16:0/21:0)	SP	Cer-NDS	C37H75NO3	-	197300	220751	215237	274474	246220	260002	1.35894	0.0109106	0.153782	0.811184	-0.301898	down
LIPID-P-0011	Carnitine C6-2OH	FA	CAR	C13H23NO6	102673-95-0	34208.6	37143.3	39329.7	47767.3	43681.5	44711.2	1.34886	0.0125196	0.153782	0.812879	-0.298887	down
LIPID-N-1164	PG(18:1_21:1)	GP	PG	C45H85O10P	-	48112.8	42438.3	47070.9	51324.6	55025.3	57268.5	1.23711	0.0243507	0.163723	0.841115	-0.249625	down
LIPID-P-0800	TG(16:0_18:0_18:0)	GL	TG	C55H106O6	-	2.45154e+06	2.69746e+06	2.42761e+06	2.92555e+06	3.08876e+06	2.9444e+06	1.36475	0.0161353	0.153782	0.845726	-0.241737	down
LIPID-P-0749	SM(d18:2/14:0)	SP	SM	C37H73N2O6P	2292199-25-6	8.64447e+06	8.49975e+06	8.28118e+06	1.02908e+07	9.41582e+06	9.60178e+06	1.37007	0.0270055	0.170556	0.867513	-0.205042	down
LIPID-P-0737	SM(d18:1/15:0)	SP	SM	C38H77N2O6P	-	1.86225e+07	1.71371e+07	1.80045e+07	2.00847e+07	2.15287e+07	1.98999e+07	1.31905	0.0194201	0.157619	0.874024	-0.194254	down
LIPID-P-0169	DG(16:0_16:0)	GL	DG	C35H68O5	-	1.82388e+06	1.88673e+06	1.86522e+06	2.03832e+06	2.04095e+06	1.99922e+06	1.44354	0.00257159	0.128212	0.917305	-0.124527	down
