# Supplementary material for: Chemosensory protein 3 is a brain host factor for the induction of enhanced-locomotory activity in the BmNPV-silkworm infection model
Source: PLoS Pathog. 2025 Dec 1;21(12):e1013701. doi: 10.1371/journal.ppat.1013701 (PMC12688159; doi:10.1371/journal.ppat.1013701)
Supplement: S3 File — (XLSX) [file ppat.1013701.s014.xlsx]

## Sheet: shee1
Index	Compounds	BmNPV-1	BmNPV-2	BmNPV-3	NC-1	NC-2	NC-3	Pvalue	FDR	Fold_Change	Log2FC	Type
Tryptamine	Tryptamine	6.67864643	3.10806823	7.79689865	2.02728398	0.0	2.10475187	0.06774159868405666	0.22785810466455422	4.255435806540739	2.0893068883716484	up
N-Acetylserotonin	N-Acetylserotonin	34.309469299999996	41.983361200000004	21.836837699999997	12.235615600000001	11.6166634	4.56270358	0.04264779157217339	0.2252903921007843	3.4534481210299584	1.7880375511158944	up
Kynurenine	Kynurenine	14445.5899	11060.4856	7128.72161	5469.591670000001	5445.66791	2440.8124199999997	0.07489846406723931	0.2309369308739879	2.443442736008012	1.2889152942938882	up
Glutamine	Glutamine	93166.95300000001	100843.44900000001	97367.5357	49779.3359	47291.7074	33018.2985	0.0037925955293971296	0.04205978648484395	2.239829440815881	1.163388877703603	up
Lysine	Lysine	94724.895	104052.951	100308.873	53989.0699	46203.5009	34162.4832	0.004030580980328911	0.04205978648484395	2.2260920605189884	1.1545132568792735	up
Homogentisic-Acid	Homogentisic Acid	765.197595	0.0	1110.11354	1628.60384	3430.45179	947.5225140000001	0.19573993618408986	0.39757648238193194	0.31220956258985116	-1.6794133689434863	down
Serotonin	Serotonin	0.0	0.0	271.37931000000003	257.181893	318.471543	237.02241800000002	0.17760923773716505	0.39757648238193194	0.33393302958894117	-1.5823692962828004	down
Glycine	Glycine	26792.2871	32426.1197	33010.513	80201.3817	96175.6307	67259.1493	0.02157678177417282	0.1330568209407324	0.3785518502526959	-1.4014371751803454	down
Ornithine	Ornithine	8033.69607	6773.94307	10350.1787	16753.9699	22313.4168	17053.9375	0.013504002724967953	0.09992962016476285	0.44827555654861045	-1.1575422602489944	down
