# Supplementary material for: Chemosensory protein 3 is a brain host factor for the induction of enhanced-locomotory activity in the BmNPV-silkworm infection model
Source: PLoS Pathog. 2025 Dec 1;21(12):e1013701. doi: 10.1371/journal.ppat.1013701 (PMC12688159; doi:10.1371/journal.ppat.1013701)
Supplement: S5 File — (XLSX) [file ppat.1013701.s016.xlsx]

## Sheet: Sheet1
	Primers for dsRNA synthesis and qPCR detection
GENE	Sequence of Primers(5'-3')
dsRNA-BmCSP9	F: TAATACGACTCACTATAGGGAGTTCGTCCTCGCTCTCATC
	R: TAATACGACTCACTATAGGGGGTTCTCGGTGTATTCCCCT
dsRNA-BmCSP1	F: TAATACGACTCACTATAGGGTTGAGCTGTGTACTCGTGGC
	R: TAATACGACTCACTATAGGGCTTAGCGCGGTCTTCGTACT
dsRNA-BmCSP3	F: TAATACGACTCACTATAGGGATGAATTCCCTCATCGCATT
	R: TAATACGACTCACTATAGGGTTCACGAAGCTCCTTTTCGT
qPCR-BmCSP1	F: CCAAGAAAAGGGCGCTGAAA
	R: TAGCGCGGTCTTCGTACTTC
qPCR-BmCSP3	F: CCCCTGACGCTAAGGAGTTG
	R: CGAGTACCCTTCTTCTGGGC
qPCR-BmCSP9	F: GCGTCATGGATGTGATTAGCTT
	R: ACCACTACAGCCAGAGCGA
qPCR-Bmrp49	F: CAGGCGGTTCAAGGGTCAATAC
	R: TGCTGGGCTCTTTCCACGA
qPCR-BmTIF4A	F: GAATGGACCCTGGGACACTT
	R: CTGACTGGGCTTGAGCGATA
RT-PCR-vp39	F: TTTTAATTCCAAGCGCAACC
	R: TCGTATCCGCTAAGCGTTCT
	The underlined sequence indicates the T7 promoter.
